# Supplementary material for: The dark matter of bacterial genomic surveillance—antimicrobial resistance plasmid transmissions in the hospital setting
Source: J Clin Microbiol. 2025 May 12;63(6):e00121-25. doi: 10.1128/jcm.00121-25 (PMC12153326; doi:10.1128/jcm.00121-25)
Supplement: Supplemental tables — Tables S1 to S7. [file jcm.00121-25-s0002.xlsx]

## Sheet: Table S1
Table S1: All isolates of this study n=540
* species identification based on WGS data #A. baumannii ST Oxford_Pasteur
ID	Avg. Coverage	Approximated Genome Size (Mbases)	Species Match Identity	Species*	NCBI accession number	ST#	Collection Date	Country of Isolation	Plasmids Found	Chromosome Circular Contig Count	Chromosome Noncircular Contig Count	Plasmid Circular Contig Count	Plasmid Noncircular Contig Count	Amikacin (NCBI AMRFinderPlus)	Aminoglycoside (NCBI AMRFinderPlus)	Apramycin (NCBI AMRFinderPlus)	Gentamicin (NCBI AMRFinderPlus)	Hygromycin (NCBI AMRFinderPlus)	Kanamycin (NCBI AMRFinderPlus)	Spectinomycin (NCBI AMRFinderPlus)	Streptomycin (NCBI AMRFinderPlus)	Tobramycin (NCBI AMRFinderPlus)	Amoxicillin-clavulanic Acid (NCBI AMRFinderPlus)	Ampicillin (NCBI AMRFinderPlus)	Aztreonam (NCBI AMRFinderPlus)	Beta-lactam (NCBI AMRFinderPlus)	Carbapenem (NCBI AMRFinderPlus)	Cefiderocol (NCBI AMRFinderPlus)	Cephalosporin (NCBI AMRFinderPlus)	Piperacillin-tazobactam (NCBI AMRFinderPlus)	Ticarcillin-clavulanic Acid (NCBI AMRFinderPlus)	Bleomycin (NCBI AMRFinderPlus)	Colistin (NCBI AMRFinderPlus)	Efflux (NCBI AMRFinderPlus)	Fluoroquinolone (NCBI AMRFinderPlus)	Fosfomycin (NCBI AMRFinderPlus)	Fosmidomycin (NCBI AMRFinderPlus)	Clindamycin (NCBI AMRFinderPlus)	Lincosamide (NCBI AMRFinderPlus)	Azithromycin (NCBI AMRFinderPlus)	Erythromycin (NCBI AMRFinderPlus)	Spiramycin (NCBI AMRFinderPlus)	Telithromycin (NCBI AMRFinderPlus)	Nitrofurantoin (NCBI AMRFinderPlus)	Chloramphenicol (NCBI AMRFinderPlus)	Florfenicol (NCBI AMRFinderPlus)	Phenicol (NCBI AMRFinderPlus)	Quaternary Ammonium (NCBI AMRFinderPlus)	Quinolone (NCBI AMRFinderPlus)
A26329	14	4.2	1	Acinetobacter baumannii	SAMN42539096	229_25	01.05.2022	Germany	2	1	0	2	0	aac(6')-Ian			armA, armA		aac(6')-Ian	ant(3'')-IIa	ant(3'')-IIa / aph(3'')-Ib / aph(6)-Id	aac(6')-Ian					blaOXA-23 (carbapenemase), blaOXA-23 (carbapenemase), blaOXA-23 (carbapenemase) / blaOXA-64 (carbapenemase)		blaADC (AmpC) / blaPER-7 (ESBL)					amvA		abaF				msr(E)	mph(E) / msr(E)				cmlA5			qacEdelta1
A26326	17	4.2	1	Acinetobacter baumannii	SAMN42539093	229_25	01.05.2022	Germany	2	1	0	2	0	aac(6')-Ian			armA, armA		aac(6')-Ian	ant(3'')-IIa	ant(3'')-IIa / aph(3'')-Ib / aph(6)-Id	aac(6')-Ian					blaOXA-23 (carbapenemase), blaOXA-23 (carbapenemase), blaOXA-23 (carbapenemase) / blaOXA-64 (carbapenemase)		blaADC (AmpC) / blaPER-7 (ESBL)					amvA		abaF				msr(E)	mph(E) / msr(E)				cmlA5			qacEdelta1
A26995	19	3.8	0.98	Acinetobacter johnsonii	SAMN42539157		18.06.2022	Germany	3	1	0	3	0														blaOXA-334 (carbapenemase)
24249	23	5.2	NA	Citrobacter murliniae	SAMN42539015	496	18.01.2022	Germany	0	0	1	0	0																																				gyrA_T83I
A24352	23	5	0.99	Citrobacter farmeri	SAMN42539018	852	16.01.2022	Germany	1	1	0	1	0	aac(6')-Ib-cr5					aac(6')-Ib-cr5		aadA16	aac(6')-Ib-cr5				blaTEM-1			blaCTX-M-206 (ESBL)																		oqxB	qacEdelta1, qacEdelta1	aac(6')-Ib-cr5 / oqxB / qnrB6
A29872	14	5.3	1	Citrobacter freundii	SAMN42539912	98	13.01.2023	Germany	3	0	1	3	0																blaCMY-109 (AmpC)																				qnrB38
24212	69	5.7	1	Citrobacter freundii	SAMN42539011	22	14.01.2022	Germany	4	0	3	3	1				ant(2'')-Ia		ant(2'')-Ia / aph(3')-Ia, aph(3')-Ia		aadA1, aadA1 / aadA2	ant(2'')-Ia				blaTEM-1, blaTEM-1, blaTEM-1, blaTEM-1, blaTEM-1			blaCMY-48 (AmpC) / blaCTX-M-9 (ESBL)				mcr-9.2															qacEdelta1, qacEdelta1	gyrA_T83I / qnrA1
A31575	21	5.3	0.99	Citrobacter freundii	SAMN42539994	111	27.03.2023	Germany	2	1	0	2	0				aac(6')-Ib4				aadA1						blaVIM-1		blaCMY (AmpC)																				qnrB38
A27547	28	5.2	1	Citrobacter freundii	SAMN42539184	98	25.07.2022	Germany	3	1	0	3	0																blaCMY-109 (AmpC)																				qnrB38
A31572	42	5.1	1	Citrobacter freundii	SAMN42539993	22	28.03.2023	Germany	1	0	2	1	0	aac(6')-Ib-cr5					aac(6')-Ib-cr5 / aph(3')-Ia		aadA1	aac(6')-Ib-cr5				blaTEM-1			blaCMY-48 (AmpC) / blaDHA-1 (AmpC) / blaOXA-1											mph(A)	mph(A)	mph(A)	mph(A)		catB3			qacEdelta1, qacEdelta1	aac(6')-Ib-cr5 / gyrA_T83I / qnrB4
A31455	40	5.9	0.99	Citrobacter freundii	SAMN42539973	153	17.03.2023	Germany	4	1	0	3	8	aac(6')-If			aac(3)-IIe / aac(6')-Ib4, aac(6')-Ib4, aac(6')-Ib4		aac(6')-If		aadA1, aadA1, aadA1, aadA1	aac(6')-If				blaTEM-1, blaTEM-1, blaTEM-1	blaVIM-1, blaVIM-1, blaVIM-1		blaCMY (AmpC)																			qacEdelta1	gyrA_T83I
A29409	16	5	0.99	Citrobacter koseri	SAMN42539888		04.12.2022	Germany	1	0	1	1	0													blaCKO
A26636	13	5	0.99	Citrobacter koseri	SAMN42539139		31.05.2022	Germany	2	0	2	1	1				ant(2'')-Ia		ant(2'')-Ia		aadA2, aadA2	ant(2'')-Ia				blaCKO			blaSHV-12 (ESBL), blaSHV-12 (ESBL), blaSHV-12 (ESBL)				mcr-9.2															qacEdelta1	qnrA1
A29408	45	5.1	0.99	Citrobacter youngae	SAMN42539887		28.11.2022	Germany	1	1	0	1	0																blaCMY (AmpC)
A26618	19	5.1	1	Enterobacter asburiae	SAMN42539138	484	27.05.2022	Germany	4	1	0	4	0	aac(6')-Ib-cr5			aac(3)-IIe		aac(6')-Ib-cr5		aadA1 / aph(3'')-Ib / aph(6)-Id	aac(6')-Ib-cr5				blaTEM-1			blaACT (AmpC) / blaCTX-M-15 (ESBL) / blaOXA-1				mcr-9.1			fosA											oqxA / oqxB		aac(6')-Ib-cr5 / oqxA / oqxB / qnrB1
A26354	37	5.1	1	Enterobacter asburiae	SAMN42539106	807	02.03.2022	Germany	6	1	0	5	1																blaACT-4 (AmpC)
A27302	30	4.8	1	Enterobacter cloacae	SAMN42539173	25	13.06.2022	Germany	5	1	0	4	1																blaACT-57 (AmpC)							fosA											oqxA / oqxB		oqxA / oqxB
A30423	10	4.9	1	Enterobacter hormaechei	SAMN42539917	190	23.01.2023	Germany	2	0	1	0	2																blaACT-17 (AmpC)							fosA											oqxA / oqxB		oqxA / oqxB
A31233	14	4.8	0.99	Enterobacter hormaechei	SAMN42539960	2629	01.03.2023	Germany	2	1	1	1	1																blaACT-14 (AmpC)							fosA											oqxA / oqxB		oqxA / oqxB
A29816	18	4.7	0.99	Enterobacter hormaechei	SAMN42539903	2947	07.01.2023	Germany	3	1	0	3	0								aph(3'')-Ib / aph(6)-Id					blaTEM-1			blaACT-17 (AmpC)																		oqxA / oqxB		oqxA / oqxB
A26351	18	5.1	1	Enterobacter hormaechei	SAMN42539103	190	21.02.2022	Germany	5	1	1	3	6																blaACT-17 (AmpC)							fosA											oqxA / oqxB		oqxA / oqxB
A29815	11	4.7	0.99	Enterobacter hormaechei	SAMN42539902	2947	07.01.2023	Germany	3	0	1	3	0								aph(3'')-Ib / aph(6)-Id					blaTEM-1			blaACT-17 (AmpC)																		oqxA / oqxB		oqxA / oqxB
A29871	24	5	1	Enterobacter hormaechei	SAMN42539911	108	16.01.2023	Germany	5	0	2	5	0																blaACT-55 (AmpC)																		oqxA / oqxB		oqxA / oqxB
A26371	16	4.8	1	Enterobacter hormaechei	SAMN42539119	278	21.02.2022	Germany	0	0	1	0	0																blaACT (AmpC)							fosA											oqxA / oqxB		oqxA / oqxB
A31002	32	4.8	0.99	Enterobacter hormaechei	SAMN42539938	65	19.02.2023	Germany	0	0	1	0	0																blaACT-17 (AmpC)							fosA
A28169	17	5	1	Enterobacter hormaechei	SAMN42539252	102	05.09.2022	Germany	3	1	0	3	0								aph(3'')-Ib / aph(6)-Id					blaTEM-1			blaACT (AmpC)				mcr-9.1			fosA											oqxA / oqxB		oqxA / oqxB / qnrA1
A32614	40	4.8	1	Enterobacter hormaechei	SAMN42540076	90	26.06.2023	Germany	2	1	0	2	0																blaACT-56 (AmpC)							fosA
A26358	23	4.8	1	Enterobacter hormaechei	SAMN42539108	2946	21.03.2022	Germany	0	0	1	0	0																blaACT-15 (AmpC)							fosA											oqxA / oqxB		oqxA / oqxB
A31963	26	5.2	1	Enterobacter hormaechei	SAMN42540020	175	02.05.2023	Germany	3	0	4	3	0																blaACT-74 (AmpC)							fosA
A31722	8	4.9	0.99	Enterobacter hormaechei	SAMN42540002	1004	11.04.2023	Germany	1	1	0	1	0																blaACT (AmpC)							fosA											oqxA / oqxB		oqxA / oqxB
A30672	18	4.6	0.99	Enterobacter hormaechei	SAMN42539929	2947	30.01.2023	Germany	3	1	0	3	0								aph(3'')-Ib / aph(6)-Id					blaTEM-1			blaACT (AmpC)																		oqxA / oqxB		oqxA / oqxB
A26347	9	5	0.99	Enterobacter hormaechei	SAMN42539100	138	10.01.2022	Germany	3	1	6	0	5																blaACT (AmpC)							fosA											oqxA / oqxB		oqxA / oqxB
A26361	24	4.7	1	Enterobacter hormaechei	SAMN42539110	104	18.04.2022	Germany	2	1	0	2	0																blaACT-67 (AmpC)							fosA											oqxA / oqxB		oqxA / oqxB
A26353	12	4.8	0.99	Enterobacter hormaechei	SAMN42539105	118	24.02.2022	Germany	0	1	1	0	0																blaACT (AmpC)							fosA											oqxA / oqxB		oqxA / oqxB
A28403	14	4.9	1	Enterobacter hormaechei	SAMN42539265	97	13.09.2022	Germany	2	1	0	2	0								aph(3'')-Ib / aph(6)-Id					blaTEM-1, blaTEM-1			blaACT (AmpC) / blaSHV-12 (ESBL)							fosA									floR	floR	oqxA / oqxB		oqxA / oqxB / qnrS1
A26357	16	4.8	1	Enterobacter hormaechei	SAMN42539107	190	21.03.2022	Germany	2	1	0	2	0																blaACT-17 (AmpC)							fosA											oqxA / oqxB		oqxA / oqxB
A29261	43	4.6	0.99	Enterobacter hormaechei	SAMN42539879	2948	13.11.2022	Germany	2	0	8	2	0																blaACT-45 (AmpC)							fosA											oqxA / oqxB		oqxA / oqxB
A26363	10	4.7	1	Enterobacter hormaechei	SAMN42539112	104	25.04.2022	Germany	2	0	5	2	0																blaACT-67 (AmpC)							fosA											oqxA / oqxB		oqxA / oqxB
A26364	9	4.7	1	Enterobacter hormaechei	SAMN42539113	104	25.04.2022	Germany	2	0	12	2	0																blaACT-67 (AmpC)							fosA											oqxB		oqxB
A26359	11	4.7	1	Enterobacter hormaechei	SAMN42539109	104	18.04.2022	Germany	2	0	4	2	0																blaACT-67 (AmpC)							fosA											oqxA / oqxB		oqxA / oqxB
A29097	21	4.8	0.99	Enterobacter hormaechei	SAMN42539867	346	14.11.2022	Germany	2	1	0	2	0																blaACT-15 (AmpC)							fosA											oqxA / oqxB		oqxA / oqxB
A26362	9	4.8	1	Enterobacter hormaechei	SAMN42539111	50	25.04.2022	Germany	1	0	11	0	1																blaACT-15 (AmpC)							fosA											oqxA / oqxB		oqxA / oqxB
A27304	24	5	1	Enterobacter hormaechei	SAMN42539175	145	30.05.2022	Germany	2	1	0	2	0																blaACT-90 (AmpC)							fosA											oqxA / oqxB		oqxA / oqxB
A27305	12	5	1	Enterobacter hormaechei	SAMN42539176	145	16.05.2022	Germany	2	1	0	2	0																blaACT (AmpC)							fosA											oqxA / oqxB		oqxA / oqxB
A26349	11	4.8	0.99	Enterobacter hormaechei	SAMN42539102	135	07.02.2022	Germany	0	0	4	0	0																blaACT (AmpC)				mcr-9.1			fosA											oqxA / oqxB		oqxA / oqxB
A27858	16	4.7	0.99	Enterobacter hormaechei	SAMN42539221	98	15.08.2022	Germany	4	0	1	4	0																blaACT-16 (AmpC)							fosA											oqxA / oqxB		oqxA / oqxB
24129	26	5.1	1	Enterobacter hormaechei	SAMN42539002	90	08.01.2022	Germany	3	1	0	3	0				ant(2'')-Ia, ant(2'')-Ia		ant(2'')-Ia, ant(2'')-Ia		aadA2, aadA2, aadA2	ant(2'')-Ia, ant(2'')-Ia							blaACT-56 (AmpC) / blaCTX-M-9 (ESBL), blaCTX-M-9 (ESBL) / blaSHV-12 (ESBL)				mcr-9.2, mcr-9.2			fosA									catA1			qacEdelta1, qacEdelta1, qacEdelta1	qnrA1
A26348	16	4.6	1	Enterobacter hormaechei	SAMN42539101	78	07.02.2022	Germany	4	1	0	4	0																blaACT-24 (AmpC)							fosA											oqxA / oqxB		oqxA / oqxB
A24608	57	4.7	1	Enterobacter hormaechei	SAMN42539027	97	24.01.2022	Germany	4	1	1	4	0																blaACT (AmpC)							fosA											oqxA / oqxB		oqxA / oqxB
A30424	9	4.9	1	Enterobacter hormaechei	SAMN42539918	190	23.01.2023	Germany	2	0	2	0	2																blaACT-17 (AmpC)							fosA											oqxA / oqxB		oqxA / oqxB
A30605	12	5.2	0.99	Enterobacter hormaechei	SAMN42539923	664	30.01.2023	Germany	1	0	2	0	1																blaACT-89 (AmpC)							fosA											oqxA / oqxB		oqxA / oqxB
A26323	19	4.9	1	Enterobacter hormaechei	SAMN42539090	190	02.05.2022	Germany	3	1	0	3	0																blaACT-17 (AmpC)							fosA											oqxA / oqxB		oqxA / oqxB
A26352	15	4.9	1	Enterobacter hormaechei	SAMN42539104	2949	21.02.2022	Germany	3	1	0	3	0								aph(3'')-Ib / aph(6)-Id								blaACT (AmpC)							fosA											oqxA / oqxB		oqxA / oqxB
A27665	15	4.7	0.99	Enterobacter hormaechei	SAMN42539189	98	01.08.2022	Germany	5	0	1	4	1																blaACT-16 (AmpC)							fosA											oqxA / oqxB		oqxA / oqxB
A27776	17	5	1	Enterobacter hormaechei	SAMN42539209	145	08.08.2022	Germany	3	1	0	2	1																blaACT (AmpC)							fosA											oqxA / oqxB		oqxA / oqxB
A24358	11	5.1	0.99	Enterobacter hormaechei	SAMN42539021	138	17.01.2022	Germany	3	0	1	2	1																blaACT (AmpC)							fosA											oqxA		oqxA
A26535	31	5.1	1	Enterobacter hormaechei	SAMN42539132	78	15.05.2022	Germany	5	0	6	5	0	aac(6')-Ib-cr5					aac(6')-Ib-cr5		aadA1 / aph(3'')-Ib / aph(6)-Id	aac(6')-Ib-cr5				blaTEM-1			blaACT-24 (AmpC) / blaCTX-M-15 (ESBL) / blaOXA-1							fosA											oqxA / oqxB		aac(6')-Ib-cr5 / oqxA / oqxB / qnrB1
A28439	10	4.7	1	Enterobacter hormaechei	SAMN42539270	113	21.09.2022	Germany	1	1	0	1	0								aph(3'')-Ib / aph(6)-Id					blaTEM-1, blaTEM-1, blaTEM-1			blaACT-56 (AmpC)							fosA									floR	floR	oqxA / oqxB		oqxA / oqxB
A26321	15	4.7	1	Enterobacter hormaechei	SAMN42539088	104	02.05.2022	Germany	1	1	0	1	0																blaACT-67 (AmpC)							fosA											oqxA / oqxB		oqxA / oqxB
A26322	18	4.7	1	Enterobacter hormaechei	SAMN42539089	104	02.05.2022	Germany	1	1	0	1	0																blaACT-67 (AmpC)							fosA											oqxA / oqxB		oqxA / oqxB
A30416	19	4.9	1	Enterobacter hormaechei	SAMN42539916	108	23.01.2023	Germany	5	0	2	5	0																blaACT-55 (AmpC)																		oqxA / oqxB		oqxA / oqxB
A26320	22	4.7	1	Enterobacter hormaechei	SAMN42539087	104	02.05.2022	Germany	1	1	0	1	0																blaACT-67 (AmpC)							fosA											oqxA / oqxB		oqxA / oqxB
A27303	17	5	1	Enterobacter kobei	SAMN42539174	32	14.06.2022	Germany	2	1	0	2	0																blaACT-52 (AmpC)							fosA											oqxA / oqxB		oqxA / oqxB
A30606	10	3	0.97	Enterobacter ludwigii	SAMN42539924		30.01.2023	Germany	0	0	1	0	0																blaACT (AmpC)							fosA2											oqxA / oqxB		oqxA / oqxB
A32433	26	5.3	1	Escherichia coli	SAMN42540065	69	13.06.2023	Germany	4	0	2	4	0													blaEC (AmpC) / blaTEM-1			blaCTX-M-14 (ESBL)					acrF / emrD / mdtM		glpT_E448K	cyaA_S352T			mph(A)	mph(A)	mph(A)	mph(A)						gyrA_D87N / gyrA_S83L / parC_S80I
A31647	37	5	1	Escherichia coli	SAMN42539999	1193	11.04.2023	Germany	4	1	0	3	1	aac(6')-Ib-cr5			aac(3)-IIe		aac(6')-Ib-cr5			aac(6')-Ib-cr5		marR_S3N					blaCTX-M-15 (ESBL) / blaEC-5 (AmpC) / blaOXA-1				pmrB_E123D	acrF / emrD / emrE		uhpT_E350Q									marR_S3N				aac(6')-Ib-cr5 / gyrA_D87N / gyrA_S83L / marR_S3N / parC_S80I / parE_L416F
A28813	38	5.4	1	Escherichia coli	SAMN42539847	648	20.10.2022	Germany	7	1	0	6	1													blaEC (AmpC)			blaCTX-M-15 (ESBL)					acrF / emrD / emrE / mdtM		glpT_E448K	cyaA_S352T												gyrA_D87N / gyrA_S83L / parC_S80I / parE_S458A
A28485	53	4.9	1	Escherichia coli	SAMN42539275	10	26.09.2022	Germany	5	1	0	5	0						aph(3')-Ia		aadA5					blaEC (AmpC)			blaCTX-M-1 (ESBL)																floR	floR			gyrA_D87N / gyrA_S83L / parC_S80I / parE_L416F / qnrS1
A27003	28	5.2	1	Escherichia coli	SAMN42539158	1193	21.06.2022	Germany	3	1	0	3	0											marR_S3N					blaEC-5 (AmpC)				pmrB_E123D	acrF / emrD / emrE		uhpT_E350Q				mph(A)	mph(A)	mph(A)	mph(A)		marR_S3N				gyrA_D87N / gyrA_S83L / marR_S3N / parC_S80I / parE_L416F
A27666	94	5.9	1	Escherichia coli	SAMN42539190	131	30.07.2022	Germany	10	1	7	8	8								aph(3'')-Ib					blaEC (AmpC)			blaCTX-M-134 (ESBL)				pmrB_E123D	acrF / emrD / emrE / mdtM		glpT_E448K / ptsI_V25I / uhpT_E350Q				mph(A)	mph(A)	mph(A)	mph(A)						gyrA_D87N / gyrA_S83L / parC_E84V / parC_S80I / parE_I529L
A27467	57	5.2	1	Escherichia coli	SAMN42539181	131	18.07.2022	Germany	5	0	2	5	0								aadA5 / aph(3'')-Ib / aph(6)-Id					blaEC (AmpC)			blaCTX-M-27 (ESBL)				pmrB_E123D	acrF / emrD / emrE / mdtM		glpT_E448K / ptsI_V25I / uhpT_E350Q				mph(A)	mph(A)	mph(A)	mph(A)					qacEdelta1	gyrA_D87N / gyrA_S83L / parC_E84V / parC_S80I / parE_I529L
A27655	55	5.2	1	Escherichia coli	SAMN42539188	131	27.07.2022	Germany	4	1	0	4	0													blaEC (AmpC)			blaCTX-M-27 (ESBL)				pmrB_E123D	acrF / emrD / emrE / mdtM		glpT_E448K / ptsI_V25I / uhpT_E350Q													gyrA_D87N / gyrA_S83L / parC_E84V / parC_S80I / parE_I529L
A26408	58	5.2	0.98	Escherichia coli	SAMN42539123	1406	10.05.2022	Germany	2	1	0	2	0													blaEC (AmpC)			blaSHV-12 (ESBL)					acrF / emrD / mdtM		glpT_E448K	cyaA_S352T												qnrS1
A32530	44	5.4	1	Escherichia coli	SAMN42540072	131	26.06.2023	Germany	5	1	2	5	0	aac(6')-Ib-cr5			aac(3)-IIe		aac(6')-Ib-cr5			aac(6')-Ib-cr5				blaEC (AmpC)			blaCTX-M-15 (ESBL) / blaOXA-1				pmrB_E123D	acrF / emrD / emrE / mdtM		glpT_E448K / ptsI_V25I / uhpT_E350Q								nfsA_H11Y					aac(6')-Ib-cr5 / gyrA_D87N / gyrA_S83L / parC_E84V / parC_S80I / parE_I529L
A32099	29	5.2	1	Escherichia coli	SAMN42540031	744	17.05.2023	Germany	4	1	0	3	2						aph(3')-Ia, aph(3')-Ia		aph(3'')-Ib, aph(3'')-Ib / aph(6)-Id, aph(6)-Id					blaEC (AmpC) / blaTEM-1			blaCTX-M-15 (ESBL), blaCTX-M-15 (ESBL)					acrF		glpT_E448K					mef(C) / mph(G)				catA1, catA1				gyrA_D87N / gyrA_S83L / parC_A56T / parC_S80I / qnrS1
A31929	56	5.4	1	Escherichia coli	SAMN42540016	131	30.04.2023	Germany	1	1	1	1	0	aac(6')-Ib-cr5			aac(3)-IIe		aac(6')-Ib-cr5			aac(6')-Ib-cr5				blaEC (AmpC)			blaCTX-M-15 (ESBL) / blaOXA-1				pmrB_E123D	acrF / emrD / emrE / mdtM		glpT_E448K / ptsI_V25I / uhpT_E350Q													aac(6')-Ib-cr5 / gyrA_D87N / gyrA_S83L / parC_E84V / parC_S80I / parE_I529L
A27288	47	5.1	1	Escherichia coli	SAMN42539172	15437	04.07.2022	Germany	2	1	0	1	1								aadA1, aadA1					blaEC (AmpC)			blaOXA-1, blaOXA-1				pmrB_Y358N	acrF / emrE / mdtM		glpT_E448K									catA1			qacEdelta1, qacEdelta1	gyrA_D87N / gyrA_S83L / parC_S80I / parE_S458A
A25764	17	5.2	1	Escherichia coli	SAMN42539063	1081	14.02.2022	Germany	2	0	8	2	0				aac(3)-IId						blaTEMp_C32T			blaEC (AmpC) / blaLAP-2 / blaTEM-1			blaCTX-M-14 (ESBL)	blaTEMp_C32T	blaTEMp_C32T		pmrB_Y358N	acrF / mdtM		glpT_E448K / uhpT_E350Q												qacEdelta1	qnrS1
A31004	13	5.4	1	Escherichia coli	SAMN42539940	131	19.02.2023	Germany	1	1	0	1	0	aac(6')-Ib-cr5			aac(3)-IIe		aac(6')-Ib-cr5			aac(6')-Ib-cr5				blaEC (AmpC)			blaCTX-M-15 (ESBL) / blaOXA-1				pmrB_E123D	acrF / emrD / emrE / mdtM		glpT_E448K / ptsI_V25I / uhpT_E350Q													aac(6')-Ib-cr5 / gyrA_D87N / gyrA_S83L / parC_E84V / parC_S80I / parE_I529L
A28815	54	5	1	Escherichia coli	SAMN42539849	224	12.10.2022	Germany	2	1	0	2	0				aac(3)-IId				aadA1 / aadA2 / aadA22					blaEC (AmpC)			blaCTX-M-15 (ESBL)				pmrB_Y358N	acrF / mdtM		glpT_E448K / uhpT_E350Q									cmlA1 / floR	floR		qacL	gyrA_D87N / gyrA_S83L / parC_S80I / parE_S458A
A26058	45	5.3	1	Escherichia coli	SAMN42539077	155	21.04.2022	Germany	5	1	2	3	6								aadA2 / aph(3'')-Ib / aph(6)-Id					blaEC (AmpC) / blaTEM-1, blaTEM-1			blaCTX-M-15 (ESBL)				pmrB_Y358N	acrF / emrE		glpT_E448K									floR	floR		qacEdelta1	gyrA_D87N / gyrA_S83L / parC_S80I
A28164	52	5.4	1	Escherichia coli	SAMN42539248	10320	01.09.2022	Germany	1	1	0	1	0								aadA5								blaCTX-M-15 (ESBL) / blaEC-5 (AmpC)				pmrB_E123D	acrF / emrD / emrE		glpT_E448K				mph(A)	mph(A)	mph(A)	mph(A)					qacEdelta1	gyrA_S83L / parE_S458A
A31777	48	5	1	Escherichia coli	SAMN42540008	1193	20.04.2023	Germany	4	1	0	3	1	aac(6')-Ib-cr5			aac(3)-IIe		aac(6')-Ib-cr5			aac(6')-Ib-cr5		marR_S3N					blaCTX-M-15 (ESBL) / blaEC-5 (AmpC) / blaOXA-1				pmrB_E123D	acrF / emrD / emrE		uhpT_E350Q									marR_S3N				aac(6')-Ib-cr5 / gyrA_D87N / gyrA_S83L / marR_S3N / parC_S80I / parE_L416F
A32017	23	5.3	1	Escherichia coli	SAMN42540028	131	10.05.2023	Germany	3	1	0	3	0	aac(6')-Ib-cr5			aac(3)-IIe		aac(6')-Ib-cr5		aadA5 / aph(3'')-Ib / aph(6)-Id	aac(6')-Ib-cr5				blaEC (AmpC)			blaCTX-M-15 (ESBL) / blaOXA-1				pmrB_E123D	acrF / emrD / emrE / mdtM		glpT_E448K / ptsI_V25I / uhpT_E350Q				mph(A)	mph(A)	mph(A)	mph(A)					qacEdelta1	aac(6')-Ib-cr5 / gyrA_D87N / gyrA_S83L / parC_E84V / parC_S80I / parE_I529L
A31776	49	4.9	1	Escherichia coli	SAMN42540007	744	20.04.2023	Germany	7	1	0	7	0						aph(3')-Ia		aadA5					blaEC (AmpC) / blaTEM-1			blaSHV-12 (ESBL)					acrF / emrE		glpT_E448K									catA1			qacEdelta1	gyrA_D87N / gyrA_S83L / parC_A56T / parC_S80I
A29260	97	4.8	1	Escherichia coli	SAMN42539878	10	21.12.2022	Germany	2	1	1	2	0													blaEC (AmpC)	blaOXA-244 (carbapenemase)							acrF / mdtM
A24359	59	5.3	1	Escherichia coli	SAMN42539022	141	20.01.2022	Germany	1	0	1	1	0								aadA5 / aph(3'')-Ib / aph(6)-Id			marR_S3N		blaEC (AmpC)			blaCTX-M-15 (ESBL)				pmrB_E123D	acrF / emrD / emrE, emrE		glpT_E448K				mph(A)	mph(A)	mph(A)	mph(A)		marR_S3N			qacEdelta1	marR_S3N
A31962	26	5.4	1	Escherichia coli	SAMN42540019	131	04.05.2023	Germany	9	1	0	8	1								aadA5 / aph(3'')-Ib / aph(6)-Id					blaEC (AmpC)			blaCTX-M-15 (ESBL) / blaCTX-M-27 (ESBL), blaCTX-M-27 (ESBL)				pmrB_E123D	acrF / emrD / emrE / mdtM		glpT_E448K / ptsI_V25I / uhpT_E350Q				mph(A), mph(A)	mph(A), mph(A)	mph(A), mph(A)	mph(A), mph(A)					qacEdelta1, qacEdelta1	gyrA_D87N / gyrA_S83L / parC_E84V / parC_S80I / parE_I529L
A32319	15	5.5	1	Escherichia coli	SAMN42540053	69	09.06.2023	Germany	8	1	0	8	0								aph(3'')-Ib / aph(6)-Id					blaEC (AmpC) / blaTEM-1, blaTEM-1			blaDHA-1 (AmpC)					acrF / emrD / mdtM		glpT_E448K	cyaA_S352T			mph(A), mph(A)	mph(A), mph(A)	mph(A), mph(A)	mph(A), mph(A)						gyrA_S83L / qnrB4
A28812	29	5.2	1	Escherichia coli	SAMN42539846	131	21.10.2022	Germany	4	0	5	3	1	aac(6')-Ib-cr5					aac(6')-Ib-cr5			aac(6')-Ib-cr5				blaEC (AmpC)			blaCTX-M-15 (ESBL), blaCTX-M-15 (ESBL), blaCTX-M-15 (ESBL), blaCTX-M-15 (ESBL), blaCTX-M-15 (ESBL) / blaOXA-1				pmrB_E123D	acrF / emrD / emrE / mdtM		glpT_E448K / ptsI_V25I / uhpT_E350Q													aac(6')-Ib-cr5 / gyrA_D87N / gyrA_S83L / parC_E84V / parC_S80I / parE_I529L
A31924	19	5.4	1	Escherichia coli	SAMN42540011	131	29.04.2023	Germany	1	0	2	1	0	aac(6')-Ib-cr5			aac(3)-IIe		aac(6')-Ib-cr5		aadA5	aac(6')-Ib-cr5				blaEC (AmpC)			blaCTX-M-15 (ESBL) / blaOXA-1				pmrB_E123D	acrF / emrD / emrE / mdtM		glpT_E448K / ptsI_V25I / uhpT_E350Q				mph(A)	mph(A)	mph(A)	mph(A)					qacEdelta1	aac(6')-Ib-cr5 / gyrA_D87N / gyrA_S83L / parC_E84V / parC_S80I / parE_I529L
A28442	38	5.4	1	Escherichia coli	SAMN42539273	131	22.09.2022	Germany	2	1	0	2	0	aac(6')-Ib-cr5					aac(6')-Ib-cr5			aac(6')-Ib-cr5				blaEC (AmpC)			blaOXA-1				pmrB_E123D	acrF / emrD / emrE / mdtM		glpT_E448K / ptsI_V25I / uhpT_E350Q				mph(A)	mph(A)	mph(A)	mph(A)						aac(6')-Ib-cr5 / gyrA_D87N / gyrA_S83L / parC_E84V / parC_S80I / parE_I529L
A27444	63	4.9	1	Escherichia coli	SAMN42539179	1290	12.07.2022	Germany	4	1	0	3	2								aadA5					blaEC (AmpC) / blaTEM-135, blaTEM-135, blaTEM-135, blaTEM-135			blaCTX-M-15 (ESBL)					acrF		fosA3				mph(A)	mph(A)	mph(A)	mph(A)					qacEdelta1	gyrA_D87N / gyrA_S83L / parC_S80I / parE_P439S / parE_S458A
A25765	12	5.2	1	Escherichia coli	SAMN42539064	131	26.03.2022	Germany	2	0	4	2	0													blaEC (AmpC)			blaCTX-M-14 (ESBL)				pmrB_E123D	acrF / emrD / emrE / mdtM		glpT_E448K / ptsI_V25I / uhpT_E350Q													gyrA_D87N / gyrA_S83L / parC_E84V / parC_S80I / parE_I529L
A26533	53	5.2	1	Escherichia coli	SAMN42539130	131	19.05.2022	Germany	1	1	1	0	1	aac(6')-Ib-cr5					aac(6')-Ib-cr5		aadA5	aac(6')-Ib-cr5				blaEC (AmpC)			blaCTX-M-15 (ESBL) / blaOXA-1, blaOXA-1				pmrB_E123D	acrF / emrD / emrE / mdtM		glpT_E448K / ptsI_V25I / uhpT_E350Q				mph(A)	mph(A)	mph(A)	mph(A)					qacEdelta1	aac(6')-Ib-cr5 / gyrA_D87N / gyrA_S83L / parC_E84V / parC_S80I / parE_I529L
A29468	48	5.2	1	Escherichia coli	SAMN42539894	69	13.12.2022	Germany	3	0	1	3	0													blaEC (AmpC)			blaCTX-M-15 (ESBL)					acrF / emrD / emrE / mdtM		glpT_E448K	cyaA_S352T												qnrS1
A29268	53	5.2	1	Escherichia coli	SAMN42539882	131	28.11.2022	Germany	3	0	1	3	0	aac(6')-Ib-cr5					aac(6')-Ib-cr5		aadA5	aac(6')-Ib-cr5				blaEC (AmpC) / blaTEM-1, blaTEM-1			blaCTX-M-15 (ESBL) / blaOXA-1				pmrB_E123D	acrF / emrD / emrE / mdtM		glpT_E448K / ptsI_V25I / uhpT_E350Q				mph(A)	mph(A)	mph(A)	mph(A)		catB3			qacEdelta1	aac(6')-Ib-cr5 / gyrA_D87N / gyrA_S83L / parC_E84V / parC_S80I / parE_I529L
A24987	161	5.3	1	Escherichia coli	SAMN42539040	1193	10.02.2022	Germany	6	1	2	5	2				aac(3)-IId				aph(3'')-Ib / aph(6)-Id, aph(6)-Id			marR_S3N		blaTEM-1			blaCTX-M-55 (ESBL) / blaEC-5 (AmpC)				pmrB_E123D	acrF / emrD / emrE		uhpT_E350Q				mph(A)	mph(A)	mph(A)	mph(A)		marR_S3N			qacEdelta1	gyrA_D87N / gyrA_S83L / marR_S3N / parC_S80I / parE_L416F
A27897	67	5	1	Escherichia coli	SAMN42539224	46	15.08.2022	Germany	6	0	4	4	5								aph(3'')-Ib / aph(6)-Id					blaEC (AmpC) / blaTEM-1			blaCTX-M-3 (ESBL)					emrE / mdtM		glpT_E448K													qnrS1
A31561	68	5.2	1	Escherichia coli	SAMN42539985	58	02.04.2023	Germany	4	1	0	4	0								aadA1 / aph(3'')-Ib / aph(6)-Id					blaEC (AmpC) / blaTEM-1			blaCTX-M-15 (ESBL)				pmrB_Y358N	acrF		glpT_E448K												qacEdelta1	gyrA_D87Y / qnrS1
A32245	74	5.5	1	Escherichia coli	SAMN42540047	95	31.05.2023	Germany	4	0	2	3	1								aadA1			marR_S3N		blaEC (AmpC)			blaCTX-M-15 (ESBL)				pmrB_E123D	acrF / emrD / emrE		glpT_E448K					mph(B)	mph(B)	mph(B)		marR_S3N			qacEdelta1	marR_S3N / qnrS1
A28158	54	5.3	1	Escherichia coli	SAMN42539242	2518	05.09.2022	Germany	4	0	1	3	1						aph(3')-Ia		aph(3'')-Ib / aph(6)-Id					blaEC (AmpC) / blaTEM-1			blaCTX-M-1 (ESBL)				pmrB_Y358N	acrF / mdtM		glpT_E448K				mph(A)	mph(A)	mph(A)	mph(A)						gyrA_D87N / gyrA_S83L / parC_S80I
A27738	43	5.3	1	Escherichia coli	SAMN42539197	453	04.08.2022	Germany	4	0	1	3	1				aac(3)-IId		aph(3')-Ia		aadA1 / aadA2					blaEC (AmpC) / blaTEM-1			blaCTX-M-32 (ESBL)				pmrB_Y358N	acrF / emrE / mdtM		glpT_E448K									cmlA1			qacL	gyrA_D87N / gyrA_S83L / parC_S80I
24128	27	5.2	1	Escherichia coli	SAMN42539001	38	08.01.2022	Germany	1	1	0	1	0								aadA2 / aph(3'')-Ib / aph(6)-Id					blaEC (AmpC)			blaCTX-M-14 (ESBL)					acrF / emrD / emrE		glpT_E448K	cyaA_S352T			mph(A)	mph(A)	mph(A)	mph(A)					qacEdelta1	gyrA_D87Y / gyrA_S83L / parC_S80I / parE_S458A
A29259	75	5.5	1	Escherichia coli	SAMN42539877	131	19.11.2022	Germany	1	1	0	1	0	aac(6')-Ib-cr5			aac(3)-IIe		aac(6')-Ib-cr5		aadA5 / aph(3'')-Ib / aph(6)-Id	aac(6')-Ib-cr5				blaEC (AmpC)			blaCTX-M-15 (ESBL) / blaOXA-1				pmrB_E123D	acrF / emrD / emrE / mdtM		glpT_E448K / ptsI_V25I / uhpT_E350Q				mph(A)	mph(A)	mph(A)	mph(A)					qacEdelta1	aac(6')-Ib-cr5 / gyrA_D87N / gyrA_S83L / parC_E84V / parC_S80I / parE_I529L
A26890	34	5.2	1	Escherichia coli	SAMN42539155	131	17.06.2022	Germany	4	1	0	4	0								aadA5 / aph(3'')-Ib / aph(6)-Id					blaEC (AmpC)			blaCTX-M-27 (ESBL)				pmrB_E123D	acrF / emrD / emrE / mdtM		glpT_E448K / ptsI_V25I / uhpT_E350Q				mph(A)	mph(A)	mph(A)	mph(A)					qacEdelta1	gyrA_D87N / gyrA_S83L / parC_E84V / parC_S80I / parE_I529L
A31134	39	5.4	1	Escherichia coli	SAMN42539954	405	02.03.2023	Germany	3	0	1	3	0								aadA5					blaEC (AmpC)			blaCTX-M-14 (ESBL), blaCTX-M-14 (ESBL)					acrF / emrD / emrE		glpT_E448K	cyaA_S352T	erm(B)		mph(A)	erm(B) / mph(A)	mph(A)	mph(A)					qacEdelta1	gyrA_D87Y / gyrA_S83L / parC_S80I
A32205	40	5.2	1	Escherichia coli	SAMN42540043	131	29.05.2023	Germany	4	1	0	2	2													blaEC (AmpC)			blaCTX-M-27 (ESBL)				pmrB_E123D	acrF / emrE / mdtM		glpT_E448K / ptsI_V25I / uhpT_E350Q													gyrA_D87N / gyrA_S83L / parC_E84V / parC_S80I / parE_I529L
A32159	20	5.2	1	Escherichia coli	SAMN42540036	131	27.05.2023	Germany	4	0	1	4	0								aph(3'')-Ib / aph(6)-Id					blaEC (AmpC)			blaCTX-M-27 (ESBL)				pmrB_E123D	acrF / emrD / emrE / mdtM		glpT_E448K / ptsI_V25I / uhpT_E350Q													gyrA_D87N / gyrA_S83L / parC_E84V / parC_S80I / parE_I529L
24211	34	4.8	1	Escherichia coli	SAMN42539010	410	10.01.2022	Germany	1	1	0	1	0								aadA1					blaEC (AmpC)			blaOXA-1				pmrB_Y358N	acrF / emrE / mdtM		glpT_E448K									floR	floR		qacEdelta1	gyrA_D87N / gyrA_S83L / parC_S80I / parE_S458A
A28160	67	5.3	1	Escherichia coli	SAMN42539244	38	04.09.2022	Germany	2	1	0	2	0								aph(3'')-Ib / aph(6)-Id					blaEC (AmpC) / blaTEM-1			blaCTX-M-15 (ESBL)					emrD / emrE, emrE		glpT_E448K	cyaA_S352T												gyrA_S83L / qnrS1
A28697	45	5.2	1	Escherichia coli	SAMN42539838	38	11.10.2022	Germany	2	1	0	2	0													blaEC (AmpC)								acrF / emrD / mdtM		glpT_E448K	cyaA_S352T	erm(B)		mph(A)	erm(B) / mph(A)	mph(A)	mph(A)	nfsA_Q67STOP				qacEdelta1	qnrS13
24104	32	5.2	1	Escherichia coli	SAMN42538999	131	06.01.2022	Germany	3	1	0	3	0								aadA5 / aph(3'')-Ib / aph(6)-Id					blaEC (AmpC)			blaCTX-M-27 (ESBL)				pmrB_E123D	acrF / emrD / emrE / mdtM		glpT_E448K / ptsI_V25I / uhpT_E350Q				mph(A)	mph(A)	mph(A)	mph(A)					qacEdelta1	gyrA_D87N / gyrA_S83L / parC_E84V / parC_S80I / parE_I529L
24210	63	5.4	1	Escherichia coli	SAMN42539009	38	11.01.2022	Germany	3	1	0	2	2								aph(3'')-Ib / aph(6)-Id					blaEC (AmpC)	blaOXA-181 (carbapenemase)		blaCTX-M-27 (ESBL), blaCTX-M-27 (ESBL)					acrF / emrD / mdtM		glpT_E448K	cyaA_S352T							nfsA_Q67STOP					qnrS1
A24982	18	5	1	Escherichia coli	SAMN42539035	167	07.02.2022	Germany	2	1	0	2	0	aac(6')-Ib-cr5			aac(3)-IIe		aac(6')-Ib-cr5		aadA5 / aph(3'')-Ib	aac(6')-Ib-cr5				blaEC (AmpC)			blaCTX-M-15 (ESBL) / blaOXA-1					acrF / mdtM														qacEdelta1	aac(6')-Ib-cr5 / gyrA_D87N / gyrA_S83L / parC_E84G / parC_S80I
A31964	39	5.4	1	Escherichia coli	SAMN42540021	131	07.05.2023	Germany	6	0	3	5	1													blaEC (AmpC) / blaTEM-1			blaCTX-M-15 (ESBL)				pmrB_E123D	acrF / emrD / emrE / mdtM		glpT_E448K / ptsI_V25I / uhpT_E350Q													gyrA_D87N / gyrA_S83L / parC_E84V / parC_S80I / parE_I529L
A27088	33	5.2	1	Escherichia coli	SAMN42539163	131	21.06.2022	Germany	1	1	0	1	0								aadA5 / aph(3'')-Ib / aph(6)-Id					blaEC (AmpC)			blaCTX-M-27 (ESBL)				pmrB_E123D	acrF / emrD / emrE / mdtM		glpT_E448K / ptsI_V25I / uhpT_E350Q				mph(A)	mph(A)	mph(A)	mph(A)					qacEdelta1	gyrA_D87N / gyrA_S83L / parC_E84V / parC_S80I / parE_I529L
A27741	28	4.7	1	Escherichia coli	SAMN42539200	46	02.08.2022	Germany	0	0	1	0	0										blaTEMp_C32T			blaEC (AmpC) / blaTEM-190			blaCTX-M-15 (ESBL)	blaTEMp_C32T	blaTEMp_C32T			acrF / emrE / mdtM		glpT_E448K				mph(A)	mph(A)	mph(A)	mph(A)						qnrS1
A26617	53	5.2	1	Escherichia coli	SAMN42539137	131	24.05.2022	Germany	4	1	0	2	4								aadA5					blaEC (AmpC)			blaCTX-M (ESBL)				pmrB_E123D	acrF / emrD / emrE / mdtM		glpT_E448K / ptsI_V25I / uhpT_E350Q												qacEdelta1	gyrA_D87N / gyrA_S83L / parC_E84V / parC_S80I / parE_I529L
A32016	29	5.2	1	Escherichia coli	SAMN42540027	131	10.05.2023	Germany	4	1	0	4	0								aadA5 / aph(3'')-Ib / aph(6)-Id					blaEC (AmpC)			blaCTX-M-15 (ESBL)				pmrB_E123D	acrF / emrD / emrE / mdtM		glpT_E448K / ptsI_V25I / uhpT_E350Q				mph(A)	mph(A)	mph(A)	mph(A)					qacEdelta1	gyrA_D87N / gyrA_S83L / parC_E84V / parC_S80I / parE_I529L
A28600	72	5.2	1	Escherichia coli	SAMN42539831	131	05.10.2022	Germany	4	1	0	3	1								aadA5 / aph(3'')-Ib / aph(6)-Id					blaEC (AmpC)			blaCTX-M-27 (ESBL)				pmrB_E123D	acrF / emrD / emrE / mdtM		glpT_E448K / ptsI_V25I / uhpT_E350Q				mph(A)	mph(A)	mph(A)	mph(A)					qacEdelta1	gyrA_D87N / gyrA_S83L / parC_E84V / parC_S80I / parE_I529L
A26532	60	5.2	1	Escherichia coli	SAMN42539129	48	18.05.2022	Germany	6	1	1	4	2													blaEC (AmpC)			blaCTX-M-15 (ESBL), blaCTX-M-15 (ESBL)					acrF						mph(A), mph(A)	mph(A), mph(A)	mph(A), mph(A)	mph(A), mph(A)					qacEdelta1	gyrA_S83L / qnrS1, qnrS1
A32338	34	5.1	1	Escherichia coli	SAMN42540059	224	12.06.2023	Germany	5	1	0	5	0	aac(6')-Ib-cr5			aac(3)-IId		aac(6')-Ib-cr5		aph(3'')-Ib / aph(6)-Id	aac(6')-Ib-cr5				blaEC (AmpC)			blaCTX-M-65 (ESBL) / blaOXA-1				pmrB_Y358N	acrF / mdtM		fosA4 / glpT_E448K / uhpT_E350Q									catA1 / catB3 / floR	floR			aac(6')-Ib-cr5 / gyrA_D87N / gyrA_S83L / parC_S80I / parE_S458A
A31467	31	5.3	1	Escherichia coli	SAMN42539977	131	22.03.2023	Germany	2	0	3	2	0								aadA5					blaEC (AmpC)	blaOXA-244 (carbapenemase)		blaCTX-M-15 (ESBL)				pmrB_E123D	acrF / emrD / emrE, emrE		glpT_E448K / ptsI_V25I / uhpT_E350Q		erm(B)		mph(A)	erm(B) / mph(A)	mph(A)	mph(A)					qacEdelta1	gyrA_S83L / parE_I529L
A29098	34	5.4	1	Escherichia coli	SAMN42539868	69	14.11.2022	Germany	6	0	1	6	0								aadA2 / aph(3'')-Ib / aph(6)-Id					blaEC (AmpC) / blaTEM-1			blaCTX-M-1 (ESBL)					acrF / emrD		glpT_E448K	cyaA_S352T			mph(A)	mph(A)	mph(A)	mph(A)						gyrA_S83L / parC_S80I / qnrS1
A31928	10	5.6	1	Escherichia coli	SAMN42540015	69	27.04.2023	Germany	7	0	11	6	1													blaEC (AmpC) / blaTEM-1			blaDHA-1 (AmpC), blaDHA-1 (AmpC)					acrF / emrD / mdtM		glpT_E448K	cyaA_S352T			mph(A), mph(A)	mph(A), mph(A)	mph(A), mph(A)	mph(A), mph(A)		catA1				qnrB4, qnrB4
A32013	13	5.2	1	Escherichia coli	SAMN42540024	4981	09.05.2023	Germany	4	0	8	4	0						aph(3')-Ia		aadA5 / aph(3'')-Ib / aph(6)-Id					blaEC (AmpC) / blaTEM-1			blaCTX-M-15 (ESBL)					acrF / mdtM		glpT_E448K								nfsA_G126R					gyrA_D87N / gyrA_S83L / parC_S80I
A26054	26	5.3	1	Escherichia coli	SAMN42539076	1193	19.04.2022	Germany	6	0	2	5	1								aph(3'')-Ib / aph(6)-Id			marR_S3N					blaCMY-2 (AmpC), blaCMY-2 (AmpC) / blaCTX-M-14 (ESBL) / blaCTX-M-27 (ESBL) / blaEC-5 (AmpC)				pmrB_E123D	acrF / emrD / emrE		uhpT_E350Q									marR_S3N				gyrA_D87N / gyrA_S83L / marR_S3N / parC_S80I / parE_L416F
A31965	20	5.1	1	Escherichia coli	SAMN42540022	131	04.05.2023	Germany	3	0	1	3	0								aph(3'')-Ib / aph(6)-Id					blaEC (AmpC)			blaCTX-M-27 (ESBL)				pmrB_E123D	acrF / emrD / emrE / mdtM		glpT_E448K / ptsI_V25I / uhpT_E350Q				mph(A)	mph(A)	mph(A)	mph(A)						gyrA_D87N / gyrA_S83L / parC_E84V / parC_S80I / parE_I529L
A29846	32	5.1	1	Escherichia coli	SAMN42539906	349	11.01.2023	Germany	2	0	1	2	0								aph(3'')-Ib / aph(6)-Id					blaEC (AmpC)			blaDHA-1 (AmpC)					acrF / emrD / emrE, emrE		glpT_E448K / uhpT_E350Q				mph(A)	mph(A)	mph(A)	mph(A)						qnrB4
A30834	36	5.5	1	Escherichia coli	SAMN42539932	131	08.02.2023	Germany	4	1	0	4	0				aac(3)-IId				aph(3'')-Ib / aph(6)-Id					blaEC (AmpC) / blaTEM / blaTEM-1			blaCTX-M-15 (ESBL)				pmrB_E123D	acrF / emrD / emrE / mdtM		ptsI_V25I / uhpT_E350Q													gyrA_D87N / gyrA_S83L / parC_E84V / parC_S80I / parE_I529L
A32564	32	5.1	1	Escherichia coli	SAMN42540075	15442	26.06.2023	Germany	2	1	0	2	0								aadA5					blaEC (AmpC)			blaCTX-M-15 (ESBL)				pmrB_E123D	acrF / emrD / emrE, emrE		glpT_E448K / ptsI_V25I / uhpT_E350Q		erm(B)		mph(A)	erm(B) / mph(A)	mph(A)	mph(A)					qacEdelta1	gyrA_D87G / gyrA_S83L / parC_E84V / parC_S80I / parE_I529L
A29610	51	4.9	1	Escherichia coli	SAMN42539895	10	09.12.2022	Germany	4	0	1	4	0													blaEC (AmpC)	blaOXA-244 (carbapenemase)		blaCTX-M-15 (ESBL)					acrF / mdtM															qnrS1
A32531	23	5.2	1	Escherichia coli	SAMN42540073	131	28.06.2023	Germany	4	0	3	4	0													blaEC (AmpC)			blaCTX-M-27 (ESBL)				pmrB_E123D	acrF / emrD / emrE / mdtM		glpT_E448K / ptsI_V25I / uhpT_E350Q													gyrA_D87N / gyrA_S83L / parC_E84V / parC_S80I / parE_I529L
A25474	69	5.4	1	Escherichia coli	SAMN42539049	10320	04.03.2022	Germany	1	1	0	1	0								aadA5 / aph(3'')-Ib / aph(6)-Id								blaCTX-M-15 (ESBL) / blaEC-5 (AmpC)				pmrB_E123D	emrD / emrE		glpT_E448K				mph(A)	mph(A)	mph(A)	mph(A)					qacEdelta1	gyrA_S83L / parE_S458A
A32107	23	5.1	1	Escherichia coli	SAMN42540035	1193	19.05.2023	Germany	5	1	0	4	1											marR_S3N		blaTEM-1			blaCTX-M-14 (ESBL) / blaEC-5 (AmpC)				pmrB_E123D	acrF / emrD / emrE		uhpT_E350Q									marR_S3N				gyrA_D87N / gyrA_S83L / marR_S3N / parC_S80I / parE_L416F
A26328	44	5	1	Escherichia coli	SAMN42539095	410	01.05.2022	Germany	8	0	1	7	1	aac(6')-Ib-cr5			aac(3)-IIe		aac(6')-Ib-cr5			aac(6')-Ib-cr5			ftsI_I336IKYRI	blaEC (AmpC)			blaCTX-M-15 (ESBL) / blaCTX-M-55 (ESBL)				pmrB_Y358N	acrF / emrE / mdtM		glpT_E448K				mph(A)	mph(A)	mph(A)	mph(A)		catA2				aac(6')-Ib-cr5 / gyrA_D87N / gyrA_S83L / parC_S80I / parE_S458A / qnrB19
A32242	82	5.4	0.98	Escherichia coli	SAMN42540045	10320	31.05.2023	Germany	1	0	1	0	1								aph(3'')-Ib / aph(6)-Id								blaCTX-M-15 (ESBL) / blaEC-5 (AmpC)				pmrB_E123D	emrD / emrE		glpT_E448K													gyrA_S83L / parE_S458A
A24354	66	5.5	1	Escherichia coli	SAMN42539019	131	18.01.2022	Germany	3	1	0	2	10													blaEC (AmpC) / blaTEM-1			blaCTX-M-15 (ESBL)				pmrB_E123D	emrD / emrE, emrE		glpT_E448K / ptsI_V25I / uhpT_E350Q													gyrA_S83L / parE_I529L
A28905	29	5.4	1	Escherichia coli	SAMN42539851	2279	28.10.2022	Germany	1	1	0	1	0													blaEC (AmpC)			blaCTX-M-15 (ESBL)				pmrB_E123D	acrF / emrD / emrE / mdtM		glpT_E448K / ptsI_V25I / uhpT_E350Q													gyrA_D87N / gyrA_S83L / parC_E84V / parC_S80I / parE_I529L
A27855	26	5.4	1	Escherichia coli	SAMN42539218	88	13.08.2022	Germany	9	1	0	8	3								aadA1, aadA1					blaEC (AmpC)			blaOXA-1, blaOXA-1 / blaSHV-12 (ESBL)				pmrB_Y358N	acrF / emrE / mdtM		glpT_E448K									catA1 / floR	floR		qacEdelta1, qacEdelta1	gyrA_D87N / gyrA_S83L / parC_S80I / parE_S458A / qnrS1
A24683	74	5	1	Escherichia coli	SAMN42539028	224	29.01.2022	Germany	1	1	0	1	0								aadA1, aadA1 / aadA2					blaEC (AmpC)			blaCTX-M-15 (ESBL) / blaCTX-M-65 (ESBL) / blaOXA-10				pmrB_Y358N	acrF / mdtM		glpT_E448K / uhpT_E350Q									cmlA1 / cmlA5 / floR	floR		qacL	gyrA_D87N / gyrA_S83L / parC_S80I / parE_S458A / qnrS1
A25476	52	5.2	1	Escherichia coli	SAMN42539051	4981	08.03.2022	Germany	4	1	0	3	1						aph(3')-Ia		aadA1, aadA1 / aadA2 / aadA5 / aph(3'')-Ib / aph(6)-Id					blaEC (AmpC) / blaTEM-1, blaTEM-1			blaCTX-M-15 (ESBL) / blaOXA-1					acrF / emrE / mdtM		glpT_E448K								nfsA_G126R	cmlA1			qacEdelta1 / qacL	gyrA_D87N / gyrA_S83L / parC_S80I / parE_S458A
24024	19	5.4	1	Escherichia coli	SAMN42538991	963	03.01.2022	Germany	8	0	5	8	0													blaEC (AmpC)			blaCTX-M-1 (ESBL)					acrF / emrD / mdtM		glpT_E448K	cyaA_S352T												gyrA_S83L
A31566	45	5.4	1	Escherichia coli	SAMN42539989	10320	31.03.2023	Germany	1	1	0	1	0								aadA5								blaCTX-M-15 (ESBL) / blaEC-5 (AmpC)				pmrB_E123D	acrF / emrD / emrE		glpT_E448K				mph(A)	mph(A)	mph(A)	mph(A)					qacEdelta1	gyrA_S83L / parE_S458A
A28888	55	5	1	Escherichia coli	SAMN42539850	131	25.10.2022	Germany	1	0	2	1	0													blaEC (AmpC) / blaTEM-1			blaCTX-M-14 (ESBL), blaCTX-M-14 (ESBL), blaCTX-M-14 (ESBL), blaCTX-M-14 (ESBL), blaCTX-M-14 (ESBL), blaCTX-M-14 (ESBL), blaCTX-M-14 (ESBL), blaCTX-M-14 (ESBL)				pmrB_E123D	acrF / emrD / emrE / mdtM		ptsI_V25I / uhpT_E350Q													gyrA_D87N / gyrA_S83L / parC_E84V / parC_S80I / parE_I529L
24023	45	5.6	1	Escherichia coli	SAMN42538990	117	03.01.2022	Germany	11	1	0	10	1				aac(3)-VIa				aadA1 / aph(3'')-Ib, aph(3'')-Ib, aph(3'')-Ib / aph(6)-Id, aph(6)-Id					blaEC (AmpC) / blaLAP-2 / blaTEM-1, blaTEM-1			blaCTX-M-27 (ESBL)					acrF / emrD / emrE / mdtM		glpT_E448K	cyaA_S352T											qacEdelta1	gyrA_S83L / qnrS1
A30339	55	5.1	1	Escherichia coli	SAMN42539915	1193	23.01.2023	Germany	4	1	0	2	2	aac(6')-Ib-cr5			aac(3)-IIe		aac(6')-Ib-cr5		aph(3'')-Ib / aph(6)-Id	aac(6')-Ib-cr5		marR_S3N					blaCTX-M-15 (ESBL) / blaEC-5 (AmpC) / blaOXA-1					acrF / emrD / emrE											marR_S3N				aac(6')-Ib-cr5 / gyrA_D87N / gyrA_S83L / marR_S3N / parC_S80I / parE_L416F
A28795	25	5.4	1	Escherichia coli	SAMN42539839	131	18.10.2022	Germany	2	0	2	1	1													blaEC (AmpC)			blaCTX-M-14 (ESBL)				pmrB_E123D	acrF / emrD / emrE / mdtM		glpT_E448K / ptsI_V25I / uhpT_E350Q													gyrA_D87N / gyrA_S83L / parC_E84V / parC_S80I / parE_I529L
A28811	48	5.3	1	Escherichia coli	SAMN42539845	131	21.10.2022	Germany	2	1	0	2	0													blaEC (AmpC)			blaCTX-M-15 (ESBL)				pmrB_E123D	acrF / emrD / emrE / mdtM		glpT_E448K / ptsI_V25I / uhpT_E350Q													gyrA_D87N / gyrA_S83L / parC_E84V / parC_S80I / parE_I529L
A28530	30	5.1	1	Escherichia coli	SAMN42539827	131	30.09.2022	Germany	2	0	1	2	0								aadA5					blaEC (AmpC)			blaCTX-M-15 (ESBL)				pmrB_E123D	acrF / emrD / emrE, emrE		glpT_E448K / ptsI_V25I / uhpT_E350Q				mph(A)	mph(A)	mph(A)	mph(A)					qacEdelta1	gyrA_S83L / parE_I529L
A30557	34	5.2	1	Escherichia coli	SAMN42539921	617	25.01.2023	Germany	3	1	0	3	0	aac(6')-Ib-cr5			aac(3)-IId		aac(6')-Ib-cr5 / aph(3')-Ia, aph(3')-Ia		aadA1 / aadA2, aadA2	aac(6')-Ib-cr5				blaEC (AmpC) / blaTEM-1			blaCTX-M-15 (ESBL) / blaOXA-1					acrF / mdtM		glpT_E448K			lnu(F)					nfsA_G126R	cmlA1 / floR	floR		qacL	aac(6')-Ib-cr5 / gyrA_D87N / gyrA_S83L / parC_S80I / parE_S458A
A31232	17	4.8	1	Escherichia coli	SAMN42539959	46	06.03.2023	Germany	3	1	0	3	0								aadA2 / aadA5 / aph(3'')-Ib / aph(6)-Id					blaEC (AmpC) / blaTEM-1			blaCTX-M-15 (ESBL)					acrF / mdtM		glpT_E448K				mph(A)	mph(A)	mph(A)	mph(A)					qacEdelta1, qacEdelta1	gyrA_D87N / gyrA_S83L / parC_S80I / parE_S458A / qepA4 / qnrS1
A31775	28	5.4	1	Escherichia coli	SAMN42540006	69	19.04.2023	Germany	4	0	1	4	0								aadA1					blaEC (AmpC)			blaCTX-M-15 (ESBL) / blaOXA-1					acrF / emrD / mdtM		glpT_E448K	cyaA_S352T			mph(A)	mph(A)	mph(A)	mph(A)						gyrA_S83L / parC_S80I
A28529	39	5.2	1	Escherichia coli	SAMN42539826	354	29.09.2022	Germany	1	1	0	1	0								aph(3'')-Ib / aph(6)-Id					blaEC (AmpC)			blaCTX-M-27 (ESBL)					emrD / emrE		glpT_E448K / uhpT_E350Q	cyaA_S352T								floR	floR	oqxA / oqxB		gyrA_D87N / gyrA_S83L / oqxA / oqxB / parC_E84G / parC_S80I / parE_I355T
A25723	56	5	1	Escherichia coli	SAMN42539060	131	25.03.2022	Germany	4	0	1	3	2								aadA5 / aph(3'')-Ib / aph(6)-Id					blaEC (AmpC)			blaCTX-M-27 (ESBL)				pmrB_E123D	acrF / emrD / emrE, emrE		glpT_E448K / ptsI_V25I / uhpT_E350Q				mph(A)	mph(A)	mph(A)	mph(A)					qacEdelta1	gyrA_D87N / gyrA_S83L / parC_S80I / parE_E460D
24207	74	5.3	1	Escherichia coli	SAMN42539006	1193	12.01.2022	Germany	5	1	1	3	3											marR_S3N		blaEC (AmpC)							pmrB_E123D	acrF / emrD / emrE		uhpT_E350Q									marR_S3N				gyrA_D87N / gyrA_S83L / marR_S3N / parC_S80I / parE_L416F
A29868	34	5.5	1	Escherichia coli	SAMN42539909	648	16.01.2023	Germany	6	1	1	6	0	aac(6')-Ib-cr5					aac(6')-Ib-cr5		aadA5	aac(6')-Ib-cr5				blaEC (AmpC) / blaTEM-1			blaCTX-M-15 (ESBL) / blaOXA-1					acrF / emrD / mdtM		glpT_E448K	cyaA_S352T			mph(A)	mph(A)	mph(A)	mph(A)	nfsA_G126R	catA1			qacEdelta1	aac(6')-Ib-cr5 / gyrA_D87N / gyrA_S83L / parC_S80I / parE_S458A
A25242	48	5	1	Escherichia coli	SAMN42539043	88	23.02.2022	Germany	1	1	0	1	0								aadA5					blaEC (AmpC)			blaCTX-M-1 (ESBL)				pmrB_Y358N	acrF / emrE / mdtM		glpT_E448K													gyrA_D87N / gyrA_S83L / parC_S80I
A30555	49	5	1	Escherichia coli	SAMN42539919	1193	28.01.2023	Germany	4	1	0	4	0											marR_S3N					blaCTX-M-15 (ESBL) / blaEC-5 (AmpC)				pmrB_E123D	acrF / emrD / emrE		uhpT_E350Q									marR_S3N				gyrA_D87N / gyrA_S83L / marR_S3N / parC_S80I / parE_L416F
A29002	43	5.1	1	Escherichia coli	SAMN42539858	1193	11.11.2022	Germany	5	1	0	3	2											marR_S3N					blaCTX-M-27 (ESBL) / blaEC-5 (AmpC)				pmrB_E123D	acrF / emrD / emrE		uhpT_E350Q									marR_S3N				gyrA_D87N / gyrA_S83L / marR_S3N / parC_S80I / parE_L416F
A27443	41	5.1	1	Escherichia coli	SAMN42539178	38	15.07.2022	Germany	4	1	0	3	1													blaEC (AmpC)			blaCTX-M-14 (ESBL), blaCTX-M-14 (ESBL)					acrF / emrD		glpT_E448K	cyaA_S352T												gyrA_S83L / parC_S80I
A27963	33	5.6	1	Escherichia coli	SAMN42539232	381	22.08.2022	Germany	6	1	0	6	0								aph(3'')-Ib / aph(6)-Id					blaEC (AmpC) / blaTEM-1			blaCTX-M-15 (ESBL)				pmrB_Y358N	acrF / mdtM		glpT_E448K													gyrA_S83L / parC_S80I / qnrS1
A27898	47	5.6	1	Escherichia coli	SAMN42539225	394	15.08.2022	Germany	5	1	4	3	6																blaCTX-M-3 (ESBL)					acrF / emrD / mdtM		glpT_E448K	cyaA_S352T
A26368	44	5.3	1	Escherichia coli	SAMN42539116	69	04.05.2022	Germany	6	1	0	6	0													blaEC (AmpC)			blaCTX-M-65 (ESBL)					acrF / emrD		glpT_E448K	cyaA_S352T								floR	floR			gyrA_S83L / parC_S80I / qnrS1
A25957	69	5.4	1	Escherichia coli	SAMN42539075	4553	10.04.2022	Germany	4	1	0	3	2													blaEC (AmpC)			blaCTX-M-15 (ESBL)					acrF / emrD / mdtM		glpT_E448K	cyaA_S352T												qnrS1
A31896	37	5.1	1	Escherichia coli	SAMN42540010	88	24.04.2023	Germany	2	1	0	2	0								aadA1					blaEC (AmpC)			blaOXA-1				pmrB_Y358N	acrF / emrE / mdtM		glpT_E448K									catA1			qacEdelta1	gyrA_D87N / gyrA_S83L / parC_S80I / parE_S458A
A31925	52	5.3	1	Escherichia coli	SAMN42540012	131	29.04.2023	Germany	6	1	3	4	2								aadA5 / aph(3'')-Ib / aph(6)-Id					blaEC (AmpC)			blaCTX-M-27 (ESBL)				pmrB_E123D	acrF / emrD / emrE / mdtM		glpT_E448K / ptsI_V25I / uhpT_E350Q				mph(A)	mph(A)	mph(A)	mph(A)					qacEdelta1	gyrA_D87N / gyrA_S83L / parC_E84V / parC_S80I / parE_I529L
24206	57	5.2	1	Escherichia coli	SAMN42539005	131	14.01.2022	Germany	4	1	1	3	1								aadA5 / aph(3'')-Ib / aph(6)-Id					blaEC (AmpC)			blaCTX-M-27 (ESBL)				pmrB_E123D	acrF / emrD / emrE / mdtM		glpT_E448K / ptsI_V25I / uhpT_E350Q				mph(A)	mph(A)	mph(A)	mph(A)					qacEdelta1	gyrA_D87N / gyrA_S83L / parC_E84V / parC_S80I / parE_I529L
A25724	68	5.2	1	Escherichia coli	SAMN42539061	453	24.03.2022	Germany	3	0	5	2	1													blaEC (AmpC)			blaCTX-M-14 (ESBL), blaCTX-M-14 (ESBL)				pmrB_Y358N	acrF / emrE		glpT_E448K													gyrA_D87N / gyrA_S83L / parC_S80I
A29096	35	5.1	1	Escherichia coli	SAMN42539866	1193	13.11.2022	Germany	4	1	0	3	1																blaEC-5 (AmpC)					acrF / emrD / emrE		uhpT_E350Q													gyrA_D87N / gyrA_S83L / parC_S80I / parE_L416F
A28797	40	5.5	1	Escherichia coli	SAMN42539841	131	19.10.2022	Germany	1	1	0	1	0	aac(6')-Ib-cr5			aac(3)-IIe		aac(6')-Ib-cr5		aadA5	aac(6')-Ib-cr5				blaEC (AmpC)			blaCTX-M-15 (ESBL) / blaOXA-1				pmrB_E123D	acrF / emrD / emrE / mdtM		glpT_E448K / ptsI_V25I / uhpT_E350Q				mph(A)	mph(A)	mph(A)	mph(A)					qacEdelta1	aac(6')-Ib-cr5 / gyrA_D87N / gyrA_S83L / parC_E84V / parC_S80I / parE_I529L
A28071	42	5.3	1	Escherichia coli	SAMN42539241	131	29.08.2022	Germany	6	0	1	4	4								aadA5, aadA5, aadA5 / aph(3'')-Ib, aph(3'')-Ib, aph(3'')-Ib / aph(6)-Id, aph(6)-Id, aph(6)-Id					blaEC (AmpC)			blaCTX-M-27 (ESBL)				pmrB_E123D	acrF / emrD / emrE / mdtM		glpT_E448K / ptsI_V25I / uhpT_E350Q				mph(A), mph(A), mph(A)	mph(A), mph(A), mph(A)	mph(A), mph(A), mph(A)	mph(A), mph(A), mph(A)					qacEdelta1, qacEdelta1, qacEdelta1	gyrA_D87N / gyrA_S83L / parC_E84V / parC_S80I / parE_I529L
A31133	20	5.5	1	Escherichia coli	SAMN42539953	405	28.02.2023	Germany	6	0	4	6	0													blaEC (AmpC) / blaTEM-1, blaTEM-1			blaCTX-M-15 (ESBL), blaCTX-M-15 (ESBL)					acrF / emrD / emrE		glpT_E448K	cyaA_S352T												gyrA_S83L / qnrS1
A25473	43	5.4	1	Escherichia coli	SAMN42539048	10320	05.03.2022	Germany	1	0	2	1	0								aadA5 / aph(3'')-Ib / aph(6)-Id								blaCTX-M-15 (ESBL) / blaEC-5 (AmpC)				pmrB_E123D	acrF / emrE		glpT_E448K				mph(A)	mph(A)	mph(A)	mph(A)					qacEdelta1	gyrA_S83L / parE_S458A
A25472	47	5.8	1	Escherichia coli	SAMN42539047	69	05.03.2022	Germany	12	1	19	8	4								aadA2 / aph(3'')-Ib / aph(6)-Id					blaEC (AmpC) / blaTEM-1			blaCTX-M-1 (ESBL)					acrF / emrD		glpT_E448K	cyaA_S352T			mph(A)	mph(A)	mph(A)	mph(A)						gyrA_S83L / parC_S80I / qnrS1
A29099	67	5.2	1	Escherichia coli	SAMN42539869	1193	14.11.2022	Germany	5	1	0	5	0											marR_S3N					blaCTX-M-55 (ESBL), blaCTX-M-55 (ESBL) / blaEC-5 (AmpC)				pmrB_E123D	acrF / emrD / emrE		uhpT_E350Q									marR_S3N				gyrA_D87N / gyrA_S83L / marR_S3N / parC_S80I / parE_L416F
A26534	43	5.3	1	Escherichia coli	SAMN42539131	1193	21.05.2022	Germany	7	0	1	6	1											marR_S3N					blaCTX-M-15 (ESBL) / blaEC-5 (AmpC)				pmrB_E123D	acrF / emrD / emrE		uhpT_E350Q				mph(A)	mph(A)	mph(A)	mph(A)		marR_S3N				gyrA_D87N / gyrA_S83L / marR_S3N / parC_S80I / parE_L416F
A26764	54	5.3	1	Escherichia coli	SAMN42539149	131	07.06.2022	Germany	3	0	3	3	0	aac(6')-Ib-cr5			aac(3)-IIe		aac(6')-Ib-cr5			aac(6')-Ib-cr5				blaEC (AmpC)			blaCTX-M-15 (ESBL), blaCTX-M-15 (ESBL) / blaOXA-1				pmrB_E123D	acrF / emrD / emrE / mdtM		glpT_E448K / ptsI_V25I / uhpT_E350Q													aac(6')-Ib-cr5 / gyrA_D87N / gyrA_S83L / parC_E84V / parC_S80I / parE_I529L
A31562	33	5.2	1	Escherichia coli	SAMN42539986	58	02.04.2023	Germany	4	1	0	4	0								aadA1 / aph(3'')-Ib / aph(6)-Id					blaEC (AmpC) / blaTEM-1			blaCTX-M-15 (ESBL)				pmrB_Y358N	acrF		glpT_E448K												qacEdelta1	gyrA_D87Y / qnrS1
A26762	32	5	1	Escherichia coli	SAMN42539147	58	07.06.2022	Germany	2	1	0	1	1								aadA1 / aadA2					blaEC (AmpC)			blaDHA-1 (AmpC) / blaSHV-12 (ESBL)				pmrB_Y358N	acrF / mdtM						mph(A)	mph(A)	mph(A)	mph(A)		cmlA1			qacL	qnrB4
A28814	63	5.1	1	Escherichia coli	SAMN42539848	38	21.10.2022	Germany	1	1	0	1	0								aadA2					blaEC (AmpC)			blaCTX-M-14 (ESBL), blaCTX-M-14 (ESBL), blaCTX-M-14 (ESBL)					acrF / emrD		glpT_E448K	cyaA_S352T			mph(A)	mph(A)	mph(A)	mph(A)					qacEdelta1	gyrA_D87Y / gyrA_S83L / parC_S80I / parE_S458A
A25479	37	5.4	1	Escherichia coli	SAMN42539054	95	09.03.2022	Germany	4	0	4	4	0								aadA1			marR_S3N		blaEC (AmpC) / blaSHV / blaTEM-1			blaSHV-12 (ESBL)				pmrB_E123D	emrD / emrE		glpT_E448K									marR_S3N			qacEdelta1	marR_S3N / qnrS1
A28067	57	4.9	1	Escherichia coli	SAMN42539238	15438	24.08.2022	Germany	6	1	0	6	0													blaEC (AmpC)			blaCTX-M-15 (ESBL)					acrF / emrD		glpT_E448K				mph(A)	mph(A)	mph(A)	mph(A)						gyrA_S83A / qnrS1
A26887	30	5.5	1	Escherichia coli	SAMN42539152	131	17.06.2022	Germany	2	1	0	2	0	aac(6')-Ib-cr5					aac(6')-Ib-cr5		aadA5 / aph(3'')-Ib / aph(6)-Id	aac(6')-Ib-cr5				blaEC (AmpC)			blaCTX-M-15 (ESBL) / blaOXA-1				pmrB_E123D	acrF / emrD / emrE / mdtM		glpT_E448K / ptsI_V25I / uhpT_E350Q				mph(A)	mph(A)	mph(A)	mph(A)					qacEdelta1	aac(6')-Ib-cr5 / gyrA_D87N / gyrA_S83L / parC_E84V / parC_S80I / parE_I529L
A31659	48	5.2	1	Escherichia coli	SAMN42540001	131	13.04.2023	Germany	3	0	1	2	2													blaEC (AmpC)			blaCTX-M-15 (ESBL)				pmrB_E123D	acrF / emrD / emrE, emrE		glpT_E448K / ptsI_V25I / uhpT_E350Q													gyrA_S83L / parC_S80I
24027	66	5.3	1	Escherichia coli	SAMN42538994	131	02.01.2022	Germany	6	0	1	5	2													blaEC (AmpC)			blaCTX-M-27 (ESBL)				pmrB_E123D	acrF / emrD / emrE / mdtM		glpT_E448K / ptsI_V25I / uhpT_E350Q													gyrA_D87N / gyrA_S83L / parC_E84V / parC_S80I / parE_I529L
A32434	28	5	1	Escherichia coli	SAMN42540066	1193	16.06.2023	Germany	5	0	1	5	0											marR_S3N		blaTEM-1			blaCTX-M-15 (ESBL) / blaEC-5 (AmpC)				pmrB_E123D	emrD / emrE		uhpT_E350Q		erm(B)		mph(A)	erm(B) / mph(A)	mph(A)	mph(A)		marR_S3N				gyrA_D87N / gyrA_S83L / marR_S3N / parC_S80I / parE_L416F
A32012	15	5.2	1	Escherichia coli	SAMN42540023	361	07.05.2023	Germany	7	0	2	7	0				aac(3)-IId				aadA22					blaEC (AmpC)			blaCTX-M-15 (ESBL)					acrF / emrE / mdtM		glpT_E448K												qacL	gyrA_D87N / gyrA_S83L / parC_S80I / parE_S458A / qnrS1
A29768	55	5.1	1	Escherichia coli	SAMN42539898	6215	05.01.2023	Germany	3	0	3	2	5				aac(3)-IId				aadA5 / aph(3'')-Ib / aph(6)-Id					blaEC (AmpC) / blaTEM-32			blaCTX-M-14 (ESBL)					acrF / emrE / mdtM		glpT_E448K		erm(B)		mph(A)	erm(B) / mph(A)	mph(A)	mph(A)		floR	floR		qacEdelta1	gyrA_D87N / gyrA_S83L / parC_S80I
24102	31	5.2	1	Escherichia coli	SAMN42538997	453	07.01.2022	Germany	3	0	3	3	0								aadA5					blaEC (AmpC)			blaCTX-M-1 (ESBL)				pmrB_Y358N	acrF / emrE / mdtM		glpT_E448K													gyrA_D87N / gyrA_S83L / parC_E84K
A28165	41	5.4	1	Escherichia coli	SAMN42539249	131	31.08.2022	Germany	5	1	0	3	2				aac(3)-IId									blaEC (AmpC) / blaTEM-1			blaCTX-M-14 (ESBL), blaCTX-M-14 (ESBL), blaCTX-M-14 (ESBL)				pmrB_E123D	acrF / emrD / emrE / mdtM		glpT_E448K / ptsI_V25I / uhpT_E350Q													gyrA_D87N / gyrA_S83L / parC_E84V / parC_S80I / parE_I529L
A28799	50	5.1	1	Escherichia coli	SAMN42539843	6396	17.10.2022	Germany	4	1	0	1	3								aadA5 / aph(3'')-Ib / aph(6)-Id					blaEC (AmpC) / blaTEM-1			blaCTX-M-15 (ESBL)					acrF		glpT_E448K				mph(A), mph(A)	mph(A), mph(A)	mph(A), mph(A)	mph(A), mph(A)					qacEdelta1, qacEdelta1	gyrA_S83L / qnrS1
A32162	20	5.2	1	Escherichia coli	SAMN42540038	69	25.05.2023	Germany	3	1	0	3	0													blaEC (AmpC)			blaCTX-M-15 (ESBL)					acrF / emrD / emrE / mdtM		glpT_E448K	cyaA_S352T												qnrS1
A31564	49	5	1	Escherichia coli	SAMN42539988	167	28.03.2023	Germany	1	1	1	1	0				aac(3)-IId									blaEC (AmpC) / blaTEM-1			blaCTX-M-15 (ESBL)					acrF															gyrA_D87N / gyrA_S83L / parC_S80I
A28406	21	5	1	Escherichia coli	SAMN42539268	10	18.09.2022	Germany	2	1	0	2	0								aadA5					blaEC (AmpC)			blaCTX-M-15 (ESBL)					acrF						mph(A)	mph(A)	mph(A)	mph(A)					qacEdelta1	qnrS1
A26370	64	5.1	1	Escherichia coli	SAMN42539118	131	06.05.2022	Germany	2	1	0	2	0								aph(3'')-Ib / aph(6)-Id					blaEC (AmpC)			blaCTX-M-27 (ESBL)				pmrB_E123D	acrF / emrD / emrE / mdtM		glpT_E448K / ptsI_V25I / uhpT_E350Q													gyrA_D87N / gyrA_S83L / parC_E84V / parC_S80I / parE_I529L
A26531	34	5.4	1	Escherichia coli	SAMN42539128	131	17.05.2022	Germany	2	0	4	2	0				aac(3)-IId				aadA5 / aph(3'')-Ib / aph(6)-Id					blaEC (AmpC) / blaTEM-1			blaCTX-M-15 (ESBL)				pmrB_E123D	acrF / emrD / emrE / mdtM		glpT_E448K / ptsI_V25I / uhpT_E350Q				mph(A)	mph(A)	mph(A)	mph(A)					qacEdelta1	gyrA_D87N / gyrA_S83L / parC_E84V / parC_S80I / parE_I529L
A28527	38	5.3	1	Escherichia coli	SAMN42539824	131	26.09.2022	Germany	2	0	1	1	1								aph(3'')-Ib, aph(3'')-Ib, aph(3'')-Ib / aph(6)-Id, aph(6)-Id, aph(6)-Id					blaEC (AmpC)			blaCTX-M-27 (ESBL)				pmrB_E123D	acrF / emrD / emrE / mdtM		glpT_E448K / ptsI_V25I / uhpT_E350Q													gyrA_D87N / gyrA_S83L / parC_E84V / parC_S80I / parE_I529L
A27900	43	5.2	1	Escherichia coli	SAMN42539227	131	16.08.2022	Germany	4	1	1	3	1								aph(6)-Id					blaEC (AmpC) / blaTEM-1			blaCTX-M-14 (ESBL)					acrF / emrD / emrE, emrE		glpT_E448K / ptsI_V25I / uhpT_E350Q													gyrA_S83L / parE_I529L
A31407	18	5.2	1	Escherichia coli	SAMN42539968	69	18.03.2023	Germany	2	1	0	2	0								aadA5					blaEC (AmpC)			blaCTX-M-15 (ESBL), blaCTX-M-15 (ESBL)					acrF / emrD		glpT_E448K	cyaA_S352T			mph(A)	mph(A)	mph(A)	mph(A)					qacEdelta1	parC_S80I / qnrS1, qnrS1
A27743	53	5	1	Escherichia coli	SAMN42539202	162	03.08.2022	Germany	2	1	0	2	0								aph(3'')-Ib / aph(6)-Id					blaEC (AmpC) / blaTEM-1			blaCTX-M-1 (ESBL)				pmrB_Y358N	acrF / emrE / mdtM		glpT_E448K													gyrA_D87N / gyrA_S83L / parC_S80I
A24981	55	5.2	1	Escherichia coli	SAMN42539034	69	07.02.2022	Germany	4	1	0	3	1								aadA1 / aadA2, aadA2 / aph(3'')-Ib / aph(6)-Id					blaEC (AmpC) / blaTEM-1, blaTEM-1			blaCTX-M-1 (ESBL)					acrF / emrD		glpT_E448K	cyaA_S352T			mph(A)	mph(A)	mph(A)	mph(A)		cmlA1				gyrA_S83L / parC_S80I
A25721	39	5.1	1	Escherichia coli	SAMN42539058	1193	18.03.2022	Germany	3	1	0	3	0								aph(3'')-Ib / aph(6)-Id			marR_S3N					blaCTX-M-27 (ESBL) / blaEC-5 (AmpC)				pmrB_E123D	acrF / emrD / emrE		uhpT_E350Q									marR_S3N				gyrA_D87N / gyrA_S83L / marR_S3N / parC_S80I / parE_L416F
A25624	28	5.1	1	Escherichia coli	SAMN42539057	4981	14.03.2022	Germany	10	1	0	10	0						aph(3')-Ia		aadA1 / aadA2					blaEC (AmpC) / blaTEM-176			blaCTX-M-15 (ESBL)					acrF / mdtM		glpT_E448K								nfsA_G126R	cmlA1			qacL	gyrA_D87N / gyrA_S83L / parC_S80I / parE_S458A
A28264	20	5.4	1	Escherichia coli	SAMN42539254	10320	08.09.2022	Germany	1	1	0	1	0								aadA5								blaCTX-M-15 (ESBL) / blaEC-5 (AmpC)				pmrB_E123D	acrF / emrD / emrE		glpT_E448K				mph(A)	mph(A)	mph(A)	mph(A)					qacEdelta1	gyrA_S83L / parE_S458A
24246	42	4.8	1	Escherichia coli	SAMN42539012	10	18.01.2022	Germany	1	1	0	0	2								aph(3'')-Ib / aph(6)-Id					blaEC (AmpC) / blaTEM-1			blaCTX-M-15 (ESBL)					mdtM															gyrA_D87N / gyrA_S83L / parC_S80I / parE_L416F / qnrS1
A32014	26	5.1	1	Escherichia coli	SAMN42540025	46	08.05.2023	Germany	5	0	1	3	3								aph(3'')-Ib / aph(6)-Id					blaEC (AmpC)			blaCTX-M-15 (ESBL)					acrF / mdtM		glpT_E448K					mef(C) / mph(G)								gyrA_D87N / gyrA_S83L / parC_S80I / parE_E460K / qnrS1
A27284	43	5.4	1	Escherichia coli	SAMN42539168	10	23.06.2022	Germany	5	1	0	4	12								aadA1 / aadA2 / aph(6)-Id					blaEC (AmpC) / blaTEM-1			blaSHV-12 (ESBL), blaSHV-12 (ESBL)																cmlA1			qacL	gyrA_D87N / gyrA_S83L / parC_S80I / parE_L416F
A30634	66	5.8	1	Escherichia coli	SAMN42539927	38	03.02.2023	Germany	8	1	0	6	14								aadA1 / aadA2					blaEC (AmpC)			blaCTX-M-14 (ESBL)					emrD / emrE		glpT_E448K	cyaA_S352T			mph(A)	mph(A)	mph(A)	mph(A)					qacEdelta1	gyrA_D87Y / gyrA_S83L / parC_S80I / parE_S458A
A25722	77	5.3	1	Escherichia coli	SAMN42539059	131	23.03.2022	Germany	4	1	0	4	0								aadA5 / aph(3'')-Ib / aph(6)-Id					blaEC (AmpC) / blaTEM-1			blaCTX-M-15 (ESBL)				pmrB_E123D	acrF / emrD / emrE, emrE		glpT_E448K / ptsI_V25I / uhpT_E350Q				mph(A)	mph(A)	mph(A)	mph(A)					qacEdelta1	gyrA_S83L / parE_I529L
A30632	70	5.2	1	Escherichia coli	SAMN42539925	131	30.01.2023	Germany	8	1	1	5	3													blaEC (AmpC)			blaCTX-M-27 (ESBL)				pmrB_E123D	acrF / emrD / emrE / mdtM		ptsI_V25I / uhpT_E350Q													gyrA_D87N / gyrA_S83L / parC_E84V / parC_S80I / parE_I529L
A26407	27	5.5	1	Escherichia coli	SAMN42539122	648	09.05.2022	Germany	11	1	0	10	1								aph(3'')-Ib / aph(6)-Id					blaEC (AmpC) / blaTEM-1			blaDHA-1 (AmpC)					acrF / emrD / emrE		glpT_E448K	cyaA_S352T	erm(B)		mph(A)	erm(B) / mph(A)	mph(A)	mph(A)						gyrA_D87N / gyrA_S83L / parC_S80I / parE_S458A / qnrB4
A29866	51	5.3	1	Escherichia coli	SAMN42539908	131	16.01.2023	Germany	5	0	1	5	0	aac(6')-Ib-cr5			aac(3)-IIe		aac(6')-Ib-cr5		aph(3'')-Ib / aph(6)-Id	aac(6')-Ib-cr5				blaEC (AmpC) / blaTEM-1			blaCTX-M-15 (ESBL), blaCTX-M-15 (ESBL) / blaOXA-1				pmrB_E123D	acrF / emrD / mdtM		glpT_E448K / ptsI_V25I / uhpT_E350Q													aac(6')-Ib-cr5 / gyrA_D87N / gyrA_S83L / parC_E84V / parC_S80I / parE_I529L
A25920	43	5.4	1	Escherichia coli	SAMN42539068	131	06.04.2022	Germany	7	1	0	5	2								aadA5 / aph(3'')-Ib, aph(3'')-Ib / aph(6)-Id					blaEC (AmpC) / blaTEM-1			blaCTX-M-27 (ESBL)				pmrB_E123D	acrF / emrD / emrE / mdtM		glpT_E448K / ptsI_V25I / uhpT_E350Q				mph(A)	mph(A)	mph(A)	mph(A)					qacEdelta1	gyrA_D87N / gyrA_S83L / parC_E84V / parC_S80I / parE_I529L
A31465	33	5.4	1	Escherichia coli	SAMN42539975	405	22.03.2023	Germany	8	0	2	7	1				aac(3)-IId				aadA5 / aph(3'')-Ib				ftsI_I336IKYRI	blaEC (AmpC) / blaTEM-1								acrF / emrD / emrE		glpT_E448K	cyaA_S352T								floR	floR		qacEdelta1	gyrA_D87N / gyrA_S83L / parC_S80I / parE_S458A
A30633	54	5.1	1	Escherichia coli	SAMN42539926	349	29.01.2023	Germany	2	1	0	1	1								aph(3'')-Ib / aph(6)-Id					blaEC (AmpC)			blaDHA-1 (AmpC)					acrF / emrD / emrE, emrE		glpT_E448K / uhpT_E350Q				mph(A)	mph(A)	mph(A)	mph(A)
A27196	47	5.3	1	Escherichia coli	SAMN42539166	648	01.07.2022	Germany	7	1	0	6	1								aadA2				ftsI_I336IKYRI	blaEC (AmpC)	blaNDM-5					ble		acrF / emrD / emrE / mdtM		glpT_E448K	cyaA_S352T											qacEdelta1	gyrA_D87N / gyrA_S83L / parC_S80I / parE_S458A
A28340	28	4.9	1	Escherichia coli	SAMN42539258	744	11.09.2022	Germany	6	1	0	6	0						aph(3')-Ia		aadA5 / aph(3'')-Ib / aph(6)-Id					blaEC (AmpC) / blaTEM-1, blaTEM-1			blaSHV-12 (ESBL)					acrF / emrE		glpT_E448K				mph(A)	mph(A)	mph(A)	mph(A)		catA1			qacEdelta1	gyrA_D87N / gyrA_S83L / parC_A56T / parC_S80I
A26763	77	5.2	1	Escherichia coli	SAMN42539148	131	05.06.2022	Germany	3	0	2	3	0								aph(3'')-Ib / aph(6)-Id					blaEC (AmpC)			blaCTX-M-27 (ESBL)				pmrB_E123D	acrF / emrD / emrE / mdtM		glpT_E448K / ptsI_V25I / uhpT_E350Q				mph(A)	mph(A)	mph(A)	mph(A)						gyrA_D87N / gyrA_S83L / parC_E84V / parC_S80I / parE_I529L
A31027	28	5.2	1	Escherichia coli	SAMN42539944	69	22.02.2023	Germany	1	0	2	1	0													blaEC (AmpC)			blaCTX-M-15 (ESBL), blaCTX-M-15 (ESBL)					acrF / emrD		glpT_E448K	cyaA_S352T												qnrS1, qnrS1
A32015	14	5.6	1	Escherichia coli	SAMN42540026	88	12.05.2023	Germany	5	0	4	4	1						aph(3')-Ia		aph(3'')-Ib / aph(6)-Id					blaEC (AmpC) / blaTEM-1			ampC_C-42T / blaCTX-M-3 (ESBL)				pmrB_Y358N	acrF / mdtM		glpT_E448K													gyrA_D87N / gyrA_S83L / parC_S80R
A31453	34	5.2	1	Escherichia coli	SAMN42539971	10	20.03.2023	Germany	6	1	0	6	0													blaEC (AmpC) / blaTEM-1			blaCTX-M-231 (ESBL)					acrF / emrE / mdtM				erm(B)		mph(A)	erm(B) / mph(A)	mph(A)	mph(A)						gyrA_S83L / qnrS1
A27670	38	5.4	1	Escherichia coli	SAMN42539194	69	28.07.2022	Germany	3	1	0	3	0													blaEC (AmpC)			blaCTX-M-15 (ESBL)					acrF / emrD / mdtM		glpT_E448K	cyaA_S352T			mph(A)	mph(A)	mph(A)	mph(A)						gyrA_S83L / parC_S80I
24248	73	4.8	0.99	Escherichia coli	SAMN42539014	4471	17.01.2022	Germany	5	1	1	5	0						aph(3')-Ia		aadA2					blaEC (AmpC) / blaTEM-176			blaCTX-M-14 (ESBL)				pmrB_Y358N	acrF / emrE / mdtM		glpT_E448K									floR, floR	floR, floR			qnrS1, qnrS1
A27622	49	5.1	1	Escherichia coli	SAMN42539187	44	25.07.2022	Germany	4	1	0	3	1	aac(6')-Ib-cr5					aac(6')-Ib-cr5		aadA5	aac(6')-Ib-cr5				blaEC (AmpC)			blaCTX-M-15 (ESBL) / blaOXA-1					acrF / emrE		glpT_E448K				mph(A)	mph(A)	mph(A)	mph(A)						aac(6')-Ib-cr5 / gyrA_D87N / gyrA_S83L / parC_S80I / parE_S458T
A29447	67	5.4	1	Escherichia coli	SAMN42539891	131	08.12.2022	Germany	1	1	0	1	0	aac(6')-Ib-cr5			aac(3)-IIe		aac(6')-Ib-cr5		aadA5 / aph(3'')-Ib, aph(3'')-Ib / aph(6)-Id, aph(6)-Id	aac(6')-Ib-cr5				blaEC (AmpC)			blaCTX-M-15 (ESBL) / blaOXA-1				pmrB_E123D	acrF / emrD / emrE / mdtM		glpT_E448K / ptsI_V25I / uhpT_E350Q				mph(A)	mph(A)	mph(A)	mph(A)					qacEdelta1	aac(6')-Ib-cr5 / gyrA_D87N / gyrA_S83L / parC_E84V / parC_S80I / parE_I529L
A31336	17	5.2	1	Escherichia coli	SAMN42539964	131	09.03.2023	Germany	2	1	0	2	0	aac(6')-Ib-cr5			aac(3)-IId / aac(3)-IIe		aac(6')-Ib-cr5			aac(6')-Ib-cr5				blaEC (AmpC) / blaTEM-1			blaCTX-M-15 (ESBL) / blaOXA-1				pmrB_E123D	acrF / emrD / mdtM		glpT_E448K / ptsI_V25I / uhpT_E350Q													aac(6')-Ib-cr5 / gyrA_D87N / gyrA_S83L / parC_E84V / parC_S80I / parE_I529L
A31648	74	5.4	1	Escherichia coli	SAMN42540000	131	10.04.2023	Germany	1	1	0	1	0	aac(6')-Ib-cr5			aac(3)-IIe		aac(6')-Ib-cr5			aac(6')-Ib-cr5				blaEC (AmpC)			blaCTX-M-15 (ESBL) / blaOXA-1				pmrB_E123D	acrF / emrD / emrE / mdtM		glpT_E448K / ptsI_V25I / uhpT_E350Q													aac(6')-Ib-cr5 / gyrA_D87N / gyrA_S83L / parC_E84V / parC_S80I / parE_I529L
A31497	11	5.3	1	Escherichia coli	SAMN42539979	131	25.03.2023	Germany	4	0	13	4	0													blaEC (AmpC)			blaCTX-M-27 (ESBL)				pmrB_E123D	acrF / emrD / emrE / mdtM		glpT_E448K / ptsI_V25I / uhpT_E350Q													gyrA_D87N / gyrA_S83L / parC_E84V / parC_S80I / parE_I529L
A26613	51	5.6	1	Escherichia coli	SAMN42539135	394	23.05.2022	Germany	5	1	1	4	1								aadA1					blaEC (AmpC)			blaCTX-M-15 (ESBL)					acrF / emrD / mdtM		glpT_E448K	cyaA_S352T												gyrA_S83L
A27961	43	5.3	1	Escherichia coli	SAMN42539231	131	20.08.2022	Germany	1	1	0	1	0	aac(6')-Ib-cr5			aac(3)-IIe		aac(6')-Ib-cr5			aac(6')-Ib-cr5				blaEC (AmpC)			blaCTX-M-15 (ESBL) / blaOXA-1				pmrB_E123D	acrF / emrD / emrE / mdtM		glpT_E448K / ptsI_V25I / uhpT_E350Q													aac(6')-Ib-cr5 / gyrA_D87N / gyrA_S83L / parC_E84V / parC_S80I / parE_I529L
A27746	36	5.5	1	Escherichia coli	SAMN42539205	11182	04.08.2022	Germany	7	1	0	6	1													blaEC (AmpC)			blaCTX-M-15 (ESBL)					acrF / emrD / mdtM		glpT_E448K	cyaA_S352T			mph(A)	mph(A)	mph(A)	mph(A)						gyrA_S83L
A32529	33	5.1	1	Escherichia coli	SAMN42540071	457	27.06.2023	Germany	2	1	0	1	1				aac(3)-IId				aadA1 / aadA2, aadA2					blaEC (AmpC) / blaTEM-1			blaCMY-2 (AmpC), blaCMY-2 (AmpC)					acrF / emrD / emrE / mdtM		glpT_E448K / uhpT_E350Q	cyaA_S352T		lnu(F)						cmlA1 / floR	floR		qacL	gyrA_D87Y / gyrA_S83L / parC_S80I / parE_S458A
24205	20	5.5	1	Escherichia coli	SAMN42539004	38	08.01.2022	Germany	3	0	1	3	0								aph(3'')-Ib / aph(6)-Id					blaEC (AmpC)	blaOXA-181 (carbapenemase)		blaCTX-M-27 (ESBL)					acrF / emrD / mdtM		glpT_E448K	cyaA_S352T							nfsA_Q67STOP					qnrS1
A32100	10	5	1	Escherichia coli	SAMN42540032	2179	14.05.2023	Germany	3	0	7	3	0	aac(6')-Ib-cr5					aac(6')-Ib-cr5		aph(3'')-Ib / aph(6)-Id	aac(6')-Ib-cr5				blaEC (AmpC) / blaTEM-1			blaCTX-M-65 (ESBL) / blaOXA-1				pmrB_Y358N	acrF / emrE / mdtM		glpT_E448K				mph(A)	mph(A)	mph(A)	mph(A)		catB3 / floR	floR		qacEdelta1	aac(6')-Ib-cr5 / gyrA_S83L / parC_S80I / qnrS2
A31559	54	5.2	0.99	Escherichia coli	SAMN42539983	8371	01.04.2023	Germany	3	1	0	3	0								aadA22					blaEC (AmpC)			blaSHV-12 (ESBL)					acrF / emrD / mdtM		glpT_E448K	cyaA_S352T		lnu(F)										qnrS1
A25766	27	5.5	1	Escherichia coli	SAMN42539065	131	28.03.2022	Germany	1	1	1	1	0	aac(6')-Ib-cr5			aac(3)-IIe		aac(6')-Ib-cr5		aadA5	aac(6')-Ib-cr5				blaEC (AmpC)			blaCTX-M-15 (ESBL) / blaOXA-1				pmrB_E123D	acrF / emrD / emrE / mdtM		glpT_E448K / ptsI_V25I / uhpT_E350Q				mph(A)	mph(A)	mph(A)	mph(A)	nfsB_F84S				qacEdelta1	aac(6')-Ib-cr5 / gyrA_D87N / gyrA_S83L / parC_E84V / parC_S80I / parE_I529L
A28798	61	5.1	1	Escherichia coli	SAMN42539842	6396	17.10.2022	Germany	3	1	0	2	1								aadA5 / aph(3'')-Ib / aph(6)-Id					blaEC (AmpC)			blaCTX-M-15 (ESBL)					acrF		glpT_E448K				mph(A)	mph(A)	mph(A)	mph(A)					qacEdelta1, qacEdelta1	gyrA_S83L / qnrS1
A28604	43	5.3	1	Escherichia coli	SAMN42539835	4981	04.10.2022	Germany	6	1	3	6	0						aph(3')-Ia		aadA5 / aph(3'')-Ib / aph(6)-Id					blaEC (AmpC) / blaTEM-1			blaCTX-M-15 (ESBL)					acrF / emrE / mdtM		glpT_E448K								nfsA_G126R					gyrA_D87N / gyrA_S83L / parC_S80I / parE_S458A
A32163	17	5.2	1	Escherichia coli	SAMN42540039	69	25.05.2023	Germany	3	0	2	3	0													blaEC (AmpC)			blaCTX-M-15 (ESBL)					acrF / emrD / emrE / mdtM		glpT_E448K	cyaA_S352T												qnrS1
A30838	52	5.1	1	Escherichia coli	SAMN42539935	349	30.01.2023	Germany	2	0	3	2	0								aph(3'')-Ib / aph(6)-Id					blaEC (AmpC)			blaDHA-1 (AmpC)					acrF / emrD / emrE, emrE		glpT_E448K / uhpT_E350Q				mph(A)	mph(A)	mph(A)	mph(A)						qnrB4
A31568	49	5.3	1	Escherichia coli	SAMN42539991	2279	28.03.2023	Germany	2	1	0	2	0	aac(6')-Ib-cr5			aac(3)-IIe		aac(6')-Ib-cr5			aac(6')-Ib-cr5				blaEC (AmpC)			blaCTX-M-15 (ESBL) / blaOXA-1					acrF / emrD / emrE / mdtM		glpT_E448K / ptsI_V25I / uhpT_E350Q													aac(6')-Ib-cr5 / gyrA_D87N / gyrA_S83L / parC_E84V / parC_S80I / parE_I529L
A28800	56	5.1	1	Escherichia coli	SAMN42539844	15440	17.10.2022	Germany	4	1	0	3	2													blaEC (AmpC)			blaCTX-M-27 (ESBL)				pmrB_E123D	acrF / emrD / emrE / mdtM		glpT_E448K / ptsI_V25I / uhpT_E350Q													gyrA_D87N / gyrA_S83L / parC_E84V / parC_S80I / parE_I529L
A27546	31	5.2	1	Escherichia coli	SAMN42539183	69	23.07.2022	Germany	5	1	0	5	0								aadA2 / aph(3'')-Ib / aph(6)-Id					blaEC (AmpC) / blaTEM-1			blaCTX-M-1 (ESBL)					acrF / emrD		glpT_E448K	cyaA_S352T			mph(A)	mph(A)	mph(A)	mph(A)						gyrA_S83L / parC_S80I / qnrS1
A31029	36	5.3	1	Escherichia coli	SAMN42539946	131	24.02.2023	Germany	7	1	0	6	1	aac(6')-Ib-cr5			aac(3)-IIe		aac(6')-Ib-cr5		aadA5	aac(6')-Ib-cr5				blaEC (AmpC) / blaTEM-1			blaCTX-M-15 (ESBL), blaCTX-M-15 (ESBL) / blaOXA-1				pmrB_E123D	acrF / emrD / mdtM		glpT_E448K / ptsI_V25I / uhpT_E350Q				mph(A)	mph(A)	mph(A)	mph(A)					qacEdelta1	aac(6')-Ib-cr5 / gyrA_D87N / gyrA_S83L / parC_E84V / parC_S80I / parE_I529L
A31563	39	5.2	1	Escherichia coli	SAMN42539987	58	02.04.2023	Germany	5	1	0	4	1								aph(3'')-Ib / aph(6)-Id					blaEC (AmpC) / blaTEM-1, blaTEM-1			blaCTX-M-15 (ESBL)				pmrB_Y358N	acrF		glpT_E448K													gyrA_D87Y / qnrS1
A31927	37	5.7	0.99	Escherichia coli	SAMN42540014	770	28.04.2023	Germany	7	1	0	4	3								aadA22					blaEC (AmpC)			blaSHV-12 (ESBL)					acrF / emrD / emrE / mdtM		glpT_E448K	cyaA_S352T		lnu(F)										gyrA_S83L / parE_I355T / qnrS1
A31405	14	5.3	1	Escherichia coli	SAMN42539966	131	16.03.2023	Germany	2	1	0	2	0								aadA5					blaEC (AmpC)	blaOXA-244 (carbapenemase)		blaCTX-M-15 (ESBL)				pmrB_E123D	acrF / emrD / emrE, emrE		glpT_E448K / ptsI_V25I / uhpT_E350Q		erm(B)		mph(A)	erm(B) / mph(A)	mph(A)	mph(A)					qacEdelta1	gyrA_S83L / parE_I529L
A25477	24	5.3	0.98	Escherichia coli	SAMN42539052	1406	10.03.2022	Germany	2	1	0	2	0													blaEC (AmpC)			blaSHV-12 (ESBL)					acrF / emrD / mdtM		glpT_E448K	cyaA_S352T												qnrS1
31629	12	5.1	1	Escherichia coli	SAMN42539016	131	05.04.2023	Germany	2	0	3	2	0								aadA5 / aph(3'')-Ib / aph(6)-Id					blaEC (AmpC)			blaCTX-M-27 (ESBL)				pmrB_E123D	acrF / emrD / emrE / mdtM		glpT_E448K / ptsI_V25I / uhpT_E350Q				mph(A)	mph(A)	mph(A)	mph(A)					qacEdelta1	gyrA_D87N / gyrA_S83L / parC_E84V / parC_S80I / parE_I529L
A32318	22	5.1	1	Escherichia coli	SAMN42540052	1193	09.06.2023	Germany	3	1	0	2	1								aph(3'')-Ib / aph(6)-Id			marR_S3N		blaTEM-1			blaCTX-M-27 (ESBL) / blaEC-5 (AmpC)				pmrB_E123D	acrF / emrD / emrE		uhpT_E350Q				mph(A)	mph(A)	mph(A)	mph(A)		marR_S3N				gyrA_D87N / gyrA_S83L / marR_S3N / parC_S80I / parE_L416F
A29001	63	5.3	1	Escherichia coli	SAMN42539857	131	11.11.2022	Germany	1	1	1	0	1	aac(6')-Ib-cr5			aac(3)-IIe		aac(6')-Ib-cr5		aadA5	aac(6')-Ib-cr5				blaEC (AmpC)			blaCTX-M-15 (ESBL) / blaOXA-1				pmrB_E123D	acrF / emrD / emrE / mdtM		glpT_E448K / ptsI_V25I / uhpT_E350Q				mph(A)	mph(A)	mph(A)	mph(A)					qacEdelta1	aac(6')-Ib-cr5 / gyrA_D87N / gyrA_S83L / parC_E84V / parC_S80I / parE_I529L
A31961	29	5.4	1	Escherichia coli	SAMN42540018	80	04.05.2023	Germany	4	0	1	4	0	aac(6')-Ib3	rmtC				aac(6')-Ib3		aadA2 / aph(3'')-Ib / aph(6)-Id	aac(6')-Ib3				blaTEM-1, blaTEM-1	blaNDM-1		blaCMY-6 (AmpC) / blaEC-5 (AmpC)			ble	pmrB_E123D	acrF / emrD / emrE		glpT_E448K / uhpT_E350Q				mph(A)	mph(A)	mph(A)	mph(A)					qacEdelta1, qacEdelta1
A27667	79	5	1	Escherichia coli	SAMN42539191	224	28.07.2022	Germany	2	1	0	2	0								aph(3'')-Ib / aph(6)-Id					blaEC (AmpC)			blaCTX-M-55 (ESBL)				pmrB_Y358N	acrF / emrE / mdtM		glpT_E448K									floR	floR			gyrA_D87N / gyrA_S83L / parC_S80I
A26105	25	5.2	1	Escherichia coli	SAMN42539080	131	29.04.2022	Germany	1	0	1	1	0				aac(3)-IId				aadA5 / aph(3'')-Ib / aph(6)-Id		blaTEMp_C32T			blaEC (AmpC) / blaTEM-1			blaCTX-M-27 (ESBL)	blaTEMp_C32T	blaTEMp_C32T		pmrB_E123D	acrF / emrD / emrE, emrE		glpT_E448K / ptsI_V25I / uhpT_E350Q				mph(A)	mph(A)	mph(A)	mph(A)					qacEdelta1	gyrA_S83L / parE_I529L
A29410	61	5.2	1	Escherichia coli	SAMN42539889	131	06.12.2022	Germany	4	1	1	4	0								aadA5 / aph(3'')-Ib / aph(6)-Id					blaEC (AmpC)			blaCTX-M-27 (ESBL)				pmrB_E123D	acrF / emrD / emrE / mdtM		glpT_E448K / ptsI_V25I / uhpT_E350Q				mph(A)	mph(A)	mph(A)	mph(A)					qacEdelta1	gyrA_D87N / gyrA_S83L / parC_E84V / parC_S80I / parE_I529L
A24985	54	5.1	1	Escherichia coli	SAMN42539038	131	09.02.2022	Germany	2	1	0	2	0													blaEC (AmpC)			blaCTX-M-27 (ESBL)					acrF / emrD / emrE / mdtM		glpT_E448K / ptsI_V25I / uhpT_E350Q													gyrA_D87N / gyrA_S83L / parC_E84V / parC_S80I / parE_I529L
A31454	48	5.3	1	Escherichia coli	SAMN42539972	131	20.03.2023	Germany	5	1	0	3	2													blaEC (AmpC) / blaTEM-1			blaCTX-M-15 (ESBL)				pmrB_E123D	acrF / emrD / emrE / mdtM		glpT_E448K / ptsI_V25I / uhpT_E350Q													gyrA_D87N / gyrA_S83L / parC_E84V / parC_S80I / parE_I529L
A29344	51	5.2	1	Escherichia coli	SAMN42539886	453	30.11.2022	Germany	4	1	0	3	1								aph(3'')-Ib / aph(6)-Id					blaEC (AmpC) / blaTEM-1			blaCTX-M-14 (ESBL)				pmrB_Y358N	acrF / emrE / mdtM		glpT_E448K													gyrA_D87N / gyrA_S83L / parC_S80I
A29262	76	5.4	1	Escherichia coli	SAMN42539880	131	20.11.2022	Germany	3	0	1	3	0								aadA5 / aph(3'')-Ib / aph(6)-Id					blaEC (AmpC)							pmrB_E123D	acrF / emrD / emrE / mdtM		glpT_E448K / ptsI_V25I / uhpT_E350Q				mph(A)	mph(A)	mph(A)	mph(A)					qacEdelta1	gyrA_D87N / gyrA_S83L / parC_E84V / parC_S80I / parE_I529L
A31132	45	5.2	1	Escherichia coli	SAMN42539952	131	28.02.2023	Germany	6	1	1	6	0													blaEC (AmpC)			blaCTX-M-27 (ESBL)				pmrB_E123D	acrF / emrD / emrE / mdtM		glpT_E448K / ptsI_V25I / uhpT_E350Q													gyrA_D87N / gyrA_S83L / parC_E84V / parC_S80I / parE_I529L
A28339	27	5.2	1	Escherichia coli	SAMN42539257	10220	12.09.2022	Germany	3	1	0	3	0								aph(3'')-Ib / aph(6)-Id					blaEC (AmpC)			blaCTX-M-27 (ESBL)				pmrB_E123D	acrF / emrD / emrE / mdtM		glpT_E448K / ptsI_V25I / uhpT_E350Q				mph(A)	mph(A)	mph(A)	mph(A)						gyrA_D87N / gyrA_S83L / parC_E84V / parC_S80I / parE_I529L
A31567	35	5.5	1	Escherichia coli	SAMN42539990	38	31.03.2023	Germany	3	1	2	2	1								aadA5 / aph(3'')-Ib / aph(6)-Id					blaEC (AmpC) / blaTEM-1			blaCTX-M-14 (ESBL), blaCTX-M-14 (ESBL) / blaCTX-M-3 (ESBL)					acrF / emrD / emrE		glpT_E448K	cyaA_S352T			mph(A)	mph(A)	mph(A)	mph(A)		catA1			qacEdelta1	gyrA_S83L / parC_S80I
A31028	28	5.1	1	Escherichia coli	SAMN42539945	131	22.02.2023	Germany	2	0	2	2	0				aac(3)-IId									blaEC (AmpC) / blaTEM-1			blaCTX-M-55 (ESBL)				pmrB_E123D	acrF / emrD / emrE, emrE		glpT_E448K / ptsI_V25I / uhpT_E350Q													gyrA_S83L / parE_I529L / parE_S458A
A25919	48	5.1	1	Escherichia coli	SAMN42539067	6396	05.04.2022	Germany	4	0	1	4	0								aadA5 / aph(3'')-Ib / aph(6)-Id					blaEC (AmpC) / blaTEM-1			blaCTX-M-15 (ESBL)					acrF		glpT_E448K				mph(A)	mph(A)	mph(A)	mph(A)					qacEdelta1, qacEdelta1	gyrA_S83L / qnrS1
A29343	39	5.2	1	Escherichia coli	SAMN42539885	131	30.11.2022	Germany	2	1	0	2	0								aadA5 / aph(3'')-Ib / aph(6)-Id					blaEC (AmpC)			blaCTX-M-27 (ESBL)				pmrB_E123D	acrF / emrD / emrE / mdtM		glpT_E448K / ptsI_V25I / uhpT_E350Q				mph(A)	mph(A)	mph(A)	mph(A)					qacEdelta1	gyrA_D87N / gyrA_S83L / parC_E84V / parC_S80I / parE_I529L
A24774	47	5.3	1	Escherichia coli	SAMN42539030	69	01.02.2022	Germany	5	1	0	3	3								aadA5					blaEC (AmpC) / blaTEM-1			blaCTX-M-1 (ESBL), blaCTX-M-1 (ESBL), blaCTX-M-1 (ESBL), blaCTX-M-1 (ESBL)					acrF / emrD / emrE		glpT_E448K	cyaA_S352T												parE_I355T
A28440	18	5.2	1	Escherichia coli	SAMN42539271	1193	21.09.2022	Germany	2	1	0	2	0								aadA5 / aph(3'')-Ib / aph(6)-Id			marR_S3N					blaCTX-M-27 (ESBL) / blaEC-5 (AmpC)				pmrB_E123D	acrF / emrD / emrE		uhpT_E350Q				mph(A)	mph(A)	mph(A)	mph(A)		marR_S3N			qacEdelta1	gyrA_D87N / gyrA_S83L / marR_S3N / parC_S80I / parE_L416F
A25053	120	5	1	Escherichia coli	SAMN42539042	10	14.02.2022	Germany	4	1	0	4	0								aadA5 / aph(3'')-Ib / aph(6)-Id					blaEC (AmpC) / blaTEM-1			blaCTX-M-1 (ESBL)					acrF / emrE											catA1			qacEdelta1	gyrA_D87N / gyrA_S83L / parC_A108V / parC_S80I
A31030	29	5.4	1	Escherichia coli	SAMN42539947	131	24.02.2023	Germany	8	0	3	5	3	aac(6')-Ib-cr5			aac(3)-IIe		aac(6')-Ib-cr5		aadA5	aac(6')-Ib-cr5				blaEC (AmpC) / blaTEM-1			blaCTX-M-15 (ESBL), blaCTX-M-15 (ESBL) / blaOXA-1				pmrB_E123D	acrF / emrD / mdtM		glpT_E448K / ptsI_V25I / uhpT_E350Q				mph(A)	mph(A)	mph(A)	mph(A)					qacEdelta1	aac(6')-Ib-cr5 / gyrA_D87N / gyrA_S83L / parC_E84V / parC_S80I / parE_I529L
A24984	41	5.5	1	Escherichia coli	SAMN42539037	131	09.02.2022	Germany	1	1	0	0	2	aac(6')-Ib-cr5, aac(6')-Ib-cr5			aac(3)-IIe		aac(6')-Ib-cr5, aac(6')-Ib-cr5		aadA5, aadA5 / aph(3'')-Ib / aph(6)-Id	aac(6')-Ib-cr5, aac(6')-Ib-cr5				blaEC (AmpC)			blaCTX-M-15 (ESBL), blaCTX-M-15 (ESBL) / blaOXA-1, blaOXA-1				pmrB_E123D	acrF / emrD / emrE / mdtM		glpT_E448K / ptsI_V25I / uhpT_E350Q				mph(A), mph(A), mph(A)	mph(A), mph(A), mph(A)	mph(A), mph(A), mph(A)	mph(A), mph(A), mph(A)					qacEdelta1, qacEdelta1, qacEdelta1	aac(6')-Ib-cr5, aac(6')-Ib-cr5 / gyrA_D87N / gyrA_S83L / parC_E84V / parC_S80I / parE_I529L
A29101	60	5.2	1	Escherichia coli	SAMN42539871	131	15.11.2022	Germany	5	1	0	4	1													blaEC (AmpC) / blaTEM-1			blaCTX-M-3 (ESBL)				pmrB_E123D	acrF / emrD / emrE / mdtM		glpT_E448K / ptsI_V25I / uhpT_E350Q													gyrA_D87N / gyrA_S83L / parC_E84V / parC_S80I / parE_I529L
A32103	21	5.6	1	Escherichia coli	SAMN42540034	69	19.05.2023	Germany	11	0	3	11	0								aph(3'')-Ib / aph(6)-Id					blaEC (AmpC)			blaCTX-M-15 (ESBL)					acrF / emrD / emrE / mdtM		glpT_E448K	cyaA_S352T			mph(A)	mph(A)	mph(A)	mph(A)						gyrA_S83L / qnrS1
A28061	51	5.6	1	Escherichia coli	SAMN42539233	131	25.08.2022	Germany	5	1	0	4	1	aac(6')-Ib-cr5			aac(3)-IId / aac(3)-IIe		aac(6')-Ib-cr5			aac(6')-Ib-cr5				blaEC (AmpC) / blaTEM-1			blaCTX-M-15 (ESBL), blaCTX-M-15 (ESBL) / blaOXA-1				pmrB_E123D	acrF / emrD / emrE / mdtM		glpT_E448K / ptsI_V25I / uhpT_E350Q													aac(6')-Ib-cr5 / gyrA_D87N / gyrA_S83L / parC_E84V / parC_S80I / parE_I529L
A27195	49	5.2	1	Escherichia coli	SAMN42539165	448	01.07.2022	Germany	3	1	0	3	0				aac(3)-IIe				aadA1					blaEC (AmpC)			blaCTX-M-55 (ESBL)				pmrB_Y358N	acrF / emrE, emrE / mdtM		glpT_E448K									floR	floR		qacL	gyrA_D87N / gyrA_S83L / parC_S80I / parE_S458T
A29267	71	4.8	1	Escherichia coli	SAMN42539881	167	28.11.2022	Germany	2	1	0	2	0								aadA5 / aph(3'')-Ib / aph(6)-Id					blaEC (AmpC)			blaCTX-M-15 (ESBL)					acrF														qacEdelta1	gyrA_D87N / gyrA_S83L / parC_S80I / parE_S458A
A32532	26	5.4	1	Escherichia coli	SAMN42540074	131	27.06.2023	Germany	8	1	2	7	1													blaEC (AmpC) / blaTEM-1, blaTEM-1, blaTEM-1, blaTEM-1							pmrB_E123D	acrF / emrD / emrE / mdtM		glpT_E448K / ptsI_V25I / uhpT_E350Q													gyrA_D87N / gyrA_S83L / parC_E84V / parC_S80I / parE_I529L
A31570	45	5.3	1	Escherichia coli	SAMN42539992	2279	28.03.2023	Germany	1	1	0	0	1	aac(6')-Ib-cr5					aac(6')-Ib-cr5			aac(6')-Ib-cr5				blaEC (AmpC)			blaCTX-M-15 (ESBL) / blaOXA-1					acrF / emrD / emrE / mdtM		glpT_E448K / ptsI_V25I / uhpT_E350Q													aac(6')-Ib-cr5 / gyrA_D87N / gyrA_S83L / parC_E84V / parC_S80I / parE_I529L
A32098	26	5.2	1	Escherichia coli	SAMN42540030	744	17.05.2023	Germany	5	1	0	4	1						aph(3')-Ia, aph(3')-Ia		aadA5 / aph(3'')-Ib, aph(3'')-Ib / aph(6)-Id, aph(6)-Id					blaEC (AmpC) / blaTEM-1			blaCTX-M-15 (ESBL), blaCTX-M-15 (ESBL)					acrF		glpT_E448K					mef(C) / mph(G)				catA1, catA1				gyrA_D87N / gyrA_S83L / parC_A56T / parC_S80I / qnrS1
A28696	90	4.9	1	Escherichia coli	SAMN42539837	15439	09.10.2022	Germany	5	1	0	5	0								aph(6)-Id					blaEC (AmpC) / blaTEM-1			blaCTX-M-15 (ESBL)				pmrB_Y358N	acrF / mdtM		glpT_E448K
A31003	22	5.3	1	Escherichia coli	SAMN42539939	10	16.02.2023	Germany	6	1	0	5	2								aph(3'')-Ib / aph(6)-Id					blaEC (AmpC) / blaTEM-1			blaDHA-1 (AmpC)					acrF / emrE / mdtM						mph(A)	mph(A)	mph(A)	mph(A)						gyrA_S83L / qnrB4
A26724	18	5.3	1	Escherichia coli	SAMN42539144	131	02.06.2022	Germany	6	0	6	3	4								aph(3'')-Ib / aph(6)-Id					blaEC (AmpC)			blaCTX-M-27 (ESBL)				pmrB_E123D	acrF / emrD / emrE / mdtM		glpT_E448K / ptsI_V25I / uhpT_E350Q													gyrA_D87N / gyrA_S83L / parC_E84V / parC_S80I / parE_I529L
A26109	40	5.1	1	Escherichia coli	SAMN42539083	131	26.04.2022	Germany	1	1	0	1	0				aac(3)-IId				aadA5					blaEC (AmpC) / blaTEM-1			blaCTX-M-24 (ESBL)				pmrB_E123D	acrF / emrD / emrE, emrE		ptsI_V25I / uhpT_E350Q				mph(A)	mph(A)	mph(A)	mph(A)					qacEdelta1	gyrA_S83L / parE_I529L
A29102	45	5.3	1	Escherichia coli	SAMN42539872	131	15.11.2022	Germany	7	1	0	7	0								aadA2					blaEC (AmpC)			blaCTX-M-15 (ESBL)				pmrB_E123D	acrF / emrD / emrE / mdtM		glpT_E448K / ptsI_V25I / uhpT_E350Q				mph(A)	mph(A)	mph(A)	mph(A)					qacEdelta1	gyrA_D87N / gyrA_S83L / parC_E84V / parC_S80I / parE_I529L
A29013	53	5.1	1	Escherichia coli	SAMN42539864	1193	02.11.2022	Germany	6	1	0	5	1	aac(6')-Ib-cr5			aac(3)-IIe		aac(6')-Ib-cr5			aac(6')-Ib-cr5		marR_S3N					blaCTX-M-15 (ESBL), blaCTX-M-15 (ESBL) / blaEC-5 (AmpC)				pmrB_E123D	acrF / emrD / emrE		uhpT_E350Q				mph(A)	mph(A)	mph(A)	mph(A)		marR_S3N				aac(6')-Ib-cr5 / gyrA_D87N / gyrA_S83L / marR_S3N / parC_S80I / parE_L416F
A32320	24	5.1	1	Escherichia coli	SAMN42540054	1193	11.06.2023	Germany	5	0	2	5	0											marR_S3N					blaCTX-M-15 (ESBL) / blaEC-5 (AmpC)				pmrB_E123D	acrF / emrD / emrE		uhpT_E350Q									marR_S3N				gyrA_D87N / gyrA_S83L / marR_S3N / parC_S80I / parE_L416F
A27740	34	5.1	1	Escherichia coli	SAMN42539199	131	03.08.2022	Germany	2	1	0	2	0								aph(3'')-Ib / aph(6)-Id					blaEC (AmpC)			blaCTX-M-27 (ESBL)				pmrB_E123D	acrF / emrD / emrE / mdtM		glpT_E448K / ptsI_V25I / uhpT_E350Q													gyrA_D87N / gyrA_S83L / parC_E84V / parC_S80I / parE_I529L
A24983	61	5.5	1	Escherichia coli	SAMN42539036	167	13.02.2022	Germany	9	1	1	6	9								aadA5					blaEC (AmpC)			blaCTX-M-15 (ESBL)					acrF / mdtM						mph(A)	mph(A)	mph(A)	mph(A)					qacEdelta1	qnrS1
A26060	25	5.3	1	Escherichia coli	SAMN42539079	131	22.04.2022	Germany	4	1	0	3	1													blaEC (AmpC) / blaTEM-1			blaCTX-M-15 (ESBL), blaCTX-M-15 (ESBL)				pmrB_E123D	acrF / emrD / emrE, emrE		glpT_E448K / ptsI_V25I / uhpT_E350Q													gyrA_S83L / parE_I529L
A26327	111	5.7	1	Escherichia coli	SAMN42539094	46	01.05.2022	Germany	8	1	19	5	5								aadA2				ftsI_N337NYRIN	blaEC (AmpC)	blaNDM-5	ftsI_N337NYRIN	blaCTX-M-15 (ESBL), blaCTX-M-15 (ESBL), blaCTX-M-15 (ESBL), blaCTX-M-15 (ESBL), blaCTX-M-15 (ESBL), blaCTX-M-15 (ESBL), blaCTX-M-15 (ESBL), blaCTX-M-15 (ESBL), blaCTX-M-15 (ESBL), blaCTX-M-15 (ESBL), blaCTX-M-15 (ESBL), blaCTX-M-15 (ESBL), blaCTX-M-15 (ESBL), blaCTX-M-15 (ESBL), blaCTX-M-15 (ESBL), blaCTX-M-15 (ESBL), blaCTX-M-15 (ESBL), blaCTX-M-15 (ESBL)			ble		acrF		glpT_E448K		erm(B)		mph(A)	erm(B) / mph(A)	mph(A)	mph(A)					qacEdelta1	gyrA_D87N / gyrA_S83L / parC_S57T / parC_S80I
A26319	72	5.2	1	Escherichia coli	SAMN42539086	69	03.05.2022	Germany	4	1	0	4	0													blaEC (AmpC)			blaCTX-M-15 (ESBL)					acrF / emrD		glpT_E448K	cyaA_S352T												qnrS1
A31560	50	4.7	1	Escherichia coli	SAMN42539984	15441	01.04.2023	Germany	3	1	0	3	0						aph(3')-Ia		aadA1 / aadA22 / aph(3'')-Ib / aph(6)-Id					blaEC (AmpC) / blaTEM-176			blaSHV-12 (ESBL)					acrF					lnu(F)						floR	floR			qnrS1, qnrS1
A30837	41	4.9	1	Escherichia coli	SAMN42539934	226	07.02.2023	Germany	3	1	0	3	0						aph(3')-Ia		aadA1 / aph(3'')-Ib / aph(6)-Id					blaEC (AmpC)			blaOXA-1					acrF / emrD														qacEdelta1	gyrA_D87N / gyrA_S83L / parC_S80R / qnrS1
A31292	12	5.5	1	Escherichia coli	SAMN42539961	1011	09.03.2023	Germany	4	0	5	3	1								aadA1, aadA1 / aadA2, aadA2					blaEC (AmpC) / blaTEM-1			blaCTX-M-15 (ESBL)					acrF / emrD / emrE / mdtM		glpT_E448K									cmlA1, cmlA1			qacL, qacL	gyrA_D87N / gyrA_S83L / parC_S80I
A26333	40	5.1	1	Escherichia coli	SAMN42539099	44	02.05.2022	Germany	7	1	0	6	1			aac(3)-IVa	aac(3)-IVa	aph(4)-Ia			aadA1 / aph(3'')-Ib / aph(6)-Id	aac(3)-IVa				blaEC (AmpC)								acrF / emrE		glpT_E448K									cmlA1				gyrA_D87N / gyrA_S83L / parC_S80I / parE_S458T
A29000	31	5.3	1	Escherichia coli	SAMN42539856	1193	11.11.2022	Germany	13	0	1	8	5								aph(3'')-Ib, aph(3'')-Ib, aph(3'')-Ib / aph(6)-Id, aph(6)-Id, aph(6)-Id			marR_S3N		blaTEM-1, blaTEM-1			blaCMY-4 (AmpC) / blaCTX-M-15 (ESBL) / blaEC-5 (AmpC)				pmrB_E123D	acrF / emrD / emrE		uhpT_E350Q									marR_S3N				gyrA_D87N / gyrA_S83L / marR_S3N / parC_S80I / parE_L416F
A32102	20	5.2	1	Escherichia coli	SAMN42540033	131	13.05.2023	Germany	6	1	0	5	1													blaEC (AmpC)			blaCTX-M-27 (ESBL)				pmrB_E123D	acrF / emrD / emrE / mdtM		glpT_E448K / ptsI_V25I / uhpT_E350Q													gyrA_D87N / gyrA_S83L / parC_E84V / parC_S80I / parE_I529L
A24772	53	5.1	1	Escherichia coli	SAMN42539029	69	05.02.2022	Germany	1	1	0	1	0													blaEC (AmpC)			blaCTX-M-15 (ESBL)					acrF / emrD		glpT_E448K	cyaA_S352T												qnrS1
A26369	35	4.9	1	Escherichia coli	SAMN42539117	410	04.05.2022	Germany	2	1	0	2	0	aac(6')-Ib-cr5					aac(6')-Ib-cr5			aac(6')-Ib-cr5				blaEC (AmpC)			blaCTX-M-15 (ESBL) / blaOXA-1				pmrB_Y358N	acrF / emrE / mdtM		glpT_E448K													aac(6')-Ib-cr5 / gyrA_D87N / gyrA_S83L / parC_S80I
A27742	34	5.1	1	Escherichia coli	SAMN42539201	131	05.08.2022	Germany	3	1	1	3	0													blaEC (AmpC)			blaCTX-M-27 (ESBL)				pmrB_E123D	acrF / emrD / emrE / mdtM		glpT_E448K / ptsI_V25I / uhpT_E350Q													gyrA_D87N / gyrA_S83L / parC_E84V / parC_S80I / parE_I529L
A26331	51	5.4	1	Escherichia coli	SAMN42539097	10	01.05.2022	Germany	8	0	2	7	1								aph(3'')-Ib / aph(6)-Id					blaEC (AmpC) / blaTEM-1			blaCTX-M-231 (ESBL)					acrF / emrE / mdtM				erm(B)		mph(A)	erm(B) / mph(A)	mph(A)	mph(A)						gyrA_S83L / qnrS1
A28162	47	5.2	1	Escherichia coli	SAMN42539246	1193	02.09.2022	Germany	7	1	0	6	1	aac(6')-Ib-cr5			aac(3)-IIe		aac(6')-Ib-cr5			aac(6')-Ib-cr5		marR_S3N					blaCTX-M-15 (ESBL) / blaEC-5 (AmpC) / blaOXA-1				pmrB_E123D	emrD / emrE		uhpT_E350Q									marR_S3N				aac(6')-Ib-cr5 / gyrA_D87N / gyrA_S83L / marR_S3N / parC_S80I / parE_L416F
A28070	42	5.5	1	Escherichia coli	SAMN42539240	131	29.08.2022	Germany	4	1	0	3	1	aac(6')-Ib-cr5					aac(6')-Ib-cr5		aadA5	aac(6')-Ib-cr5				blaEC (AmpC)			blaCTX-M-15 (ESBL), blaCTX-M-15 (ESBL), blaCTX-M-15 (ESBL) / blaOXA-1				pmrB_E123D	acrF / emrD / emrE / mdtM		glpT_E448K / ptsI_V25I / uhpT_E350Q				mph(A)	mph(A)	mph(A)	mph(A)					qacEdelta1	aac(6')-Ib-cr5 / gyrA_D87N / gyrA_S83L / parC_E84V / parC_S80I / parE_I529L
A28908	37	5.1	1	Escherichia coli	SAMN42539853	9697	30.10.2022	Germany	9	1	0	8	1								aadA1					blaEC (AmpC) / blaTEM-135							pmrB_Y358N	acrF / emrE / mdtM		glpT_E448K									cmlA1			qacL	gyrA_D87N / gyrA_S83L / parC_S80I / parE_E460K / qnrS1
A28796	63	5	1	Escherichia coli	SAMN42539840	10	19.10.2022	Germany	2	1	0	2	0								aadA5					blaEC (AmpC)			blaCTX-M-15 (ESBL)					acrF						mph(A)	mph(A)	mph(A)	mph(A)						qnrS1
A29844	32	5.3	1	Escherichia coli	SAMN42539904	69	09.01.2023	Germany	4	1	0	3	1								aph(3'')-Ib / aph(6)-Id					blaEC (AmpC) / blaTEM-1			blaCTX-M-55 (ESBL)					acrF / emrD		glpT_E448K	cyaA_S352T								floR	floR			gyrA_S83L / parC_S80I
A28265	39	4.9	1	Escherichia coli	SAMN42539255	10	06.09.2022	Germany	2	1	0	1	1								aadA1					blaEC (AmpC)			blaCTX-M-14 (ESBL)												mef(C) / mph(G)							qacEdelta1	gyrA_D87N / gyrA_S83L / parC_S80I / parE_L416F
A32278	25	5.5	1	Escherichia coli	SAMN42540048	38	21.04.2023	Germany	7	1	1	7	0													blaEC (AmpC)								acrF / emrD / mdtM		glpT_E448K	cyaA_S352T			mph(A)	mph(A)	mph(A)	mph(A)						gyrA_D87Y / gyrA_S83L / parC_E84V / parC_S80I
A26723	23	5.5	1	Escherichia coli	SAMN42539143	130	02.06.2022	Germany	3	0	2	2	2													blaEC (AmpC) / blaTEM-1			blaCTX-M-15 (ESBL)					acrF / emrD		glpT_E448K	cyaA_S352T	erm(B)		mph(A)	erm(B) / mph(A)	mph(A)	mph(A)						gyrA_S83L / parC_S57T / qnrS13
A27468	40	5	1	Escherichia coli	SAMN42539182	10	18.07.2022	Germany	8	1	0	7	1	aac(6')-Ib-cr5					aac(6')-Ib-cr5 / aph(3')-Ia		aadA1 / aph(3'')-Ib / aph(6)-Id	aac(6')-Ib-cr5				blaEC (AmpC) / blaTEM-1			blaCTX-M-15 (ESBL) / blaOXA-1					acrF						mph(A)	mph(A)	mph(A)	mph(A)		floR	floR		qacL	aac(6')-Ib-cr5 / gyrA_D87N / gyrA_S83L / parC_S80I / parE_S458A
A32281	33	5.4	1	Escherichia coli	SAMN42540050	131	06.06.2023	Germany	6	1	0	6	0	aac(6')-Ib-cr5			aac(3)-IId, aac(3)-IId		aac(6')-Ib-cr5		aph(3'')-Ib, aph(3'')-Ib, aph(3'')-Ib / aph(6)-Id, aph(6)-Id, aph(6)-Id	aac(6')-Ib-cr5				blaEC (AmpC) / blaTEM-1, blaTEM-1			blaOXA-1				pmrB_E123D	acrF / emrD / emrE / mdtM		glpT_E448K / ptsI_V25I / uhpT_E350Q													aac(6')-Ib-cr5 / gyrA_D87N / gyrA_S83L / parC_E84V / parC_S80I / parE_I529L
A30836	47	5.1	1	Escherichia coli	SAMN42539933	533	07.02.2023	Germany	3	1	0	2	1								aph(3'')-Ib / aph(6)-Id					blaEC (AmpC)			blaCTX-M-27 (ESBL)				pmrB_Y358N	acrF / emrE, emrE / mdtM		glpT_E448K / uhpT_E350Q									floR	floR			gyrA_D87N / gyrA_S83L / parC_S80I
A27781	55	4.9	0.99	Escherichia coli	SAMN42539214	10	05.08.2022	Germany	1	0	3	1	0								aadA5, aadA5					blaEC (AmpC)			blaCTX-M-231 (ESBL), blaCTX-M-231 (ESBL)					acrF / emrE														qacEdelta1, qacEdelta1	gyrA_D87N / gyrA_S83L / parC_S80I / parE_S458A / qnrS1, qnrS1
A32244	108	6.2	1	Escherichia coli	SAMN42540046	131	31.05.2023	Germany	10	1	22	6	5								aadA5 / aph(3'')-Ib / aph(6)-Id					blaEC (AmpC)			blaCTX-M-15 (ESBL), blaCTX-M-15 (ESBL) / blaCTX-M-27 (ESBL)				pmrB_E123D	acrF / emrD / emrE / mdtM		glpT_E448K / ptsI_V25I / uhpT_E350Q				mph(A)	mph(A)	mph(A)	mph(A)					qacEdelta1	gyrA_D87N / gyrA_S83L / parC_E84V / parC_S80I / parE_I529L
A32161	34	5.2	1	Escherichia coli	SAMN42540037	131	21.05.2023	Germany	2	1	0	2	0								aadA5 / aph(3'')-Ib / aph(6)-Id					blaEC (AmpC)			blaCTX-M-27 (ESBL)				pmrB_E123D	acrF / emrD / emrE / mdtM		glpT_E448K / ptsI_V25I / uhpT_E350Q				mph(A)	mph(A)	mph(A)	mph(A)					qacEdelta1	gyrA_D87N / gyrA_S83L / parC_E84V / parC_S80I / parE_I529L
A31031	48	5.3	1	Escherichia coli	SAMN42539948	69	23.02.2023	Germany	5	1	0	4	2								aadA1 / aadA2 / aph(3'')-Ib, aph(3'')-Ib / aph(6)-Id, aph(6)-Id, aph(6)-Id, aph(6)-Id					blaEC (AmpC) / blaTEM-1, blaTEM-1, blaTEM-1, blaTEM-1, blaTEM-1, blaTEM-1			blaCTX-M-15 (ESBL)					acrF / emrD		glpT_E448K	cyaA_S352T								cmlA1				qnrB7, qnrB7 / qnrS1, qnrS1
A29258	114	5.1	1	Escherichia coli	SAMN42539876	540	20.11.2022	Germany	3	1	0	2	1													blaEC (AmpC)			blaCTX-M-1 (ESBL), blaCTX-M-1 (ESBL), blaCTX-M-1 (ESBL), blaCTX-M-1 (ESBL), blaCTX-M-1 (ESBL), blaCTX-M-1 (ESBL) / blaCTX-M-15 (ESBL)					acrF / emrE		glpT_E448K				mph(A), mph(A), mph(A), mph(A), mph(A), mph(A)	mph(A), mph(A), mph(A), mph(A), mph(A), mph(A)	mph(A), mph(A), mph(A), mph(A), mph(A), mph(A)	mph(A), mph(A), mph(A), mph(A), mph(A), mph(A)
A27089	26	4.8	1	Escherichia coli	SAMN42539164	10	22.06.2022	Germany	4	1	0	3	1	aac(6')-Ib-cr5					aac(6')-Ib-cr5			aac(6')-Ib-cr5				blaEC (AmpC)			blaCTX-M-15 (ESBL) / blaOXA-1					acrF															aac(6')-Ib-cr5 / gyrA_D87N / gyrA_S83L / parC_S80I / parE_S458A
A25475	50	5.2	1	Escherichia coli	SAMN42539050	1193	11.03.2022	Germany	6	1	0	6	0	aac(6')-Ib-cr5			aac(3)-IIe		aac(6')-Ib-cr5		aph(3'')-Ib / aph(6)-Id	aac(6')-Ib-cr5		marR_S3N					blaCTX-M-15 (ESBL) / blaEC-5 (AmpC) / blaOXA-1				pmrB_E123D	acrF / emrD / emrE		uhpT_E350Q									marR_S3N			qacEdelta1	aac(6')-Ib-cr5 / gyrA_D87N / gyrA_S83L / marR_S3N / parC_S80I / parE_L416F
A25938	64	5.2	1	Escherichia coli	SAMN42539070	131	11.04.2022	Germany	1	1	1	1	0				aac(3)-IId				aadA5 / aph(3'')-Ib / aph(6)-Id		blaTEMp_C32T			blaEC (AmpC) / blaTEM-1			blaCTX-M-27 (ESBL), blaCTX-M-27 (ESBL)	blaTEMp_C32T	blaTEMp_C32T		pmrB_E123D	acrF / emrD / emrE, emrE		glpT_E448K / ptsI_V25I / uhpT_E350Q				mph(A)	mph(A)	mph(A)	mph(A)					qacEdelta1	gyrA_S83L / parE_I529L
A26106	21	5.5	1	Escherichia coli	SAMN42539081	131	28.04.2022	Germany	2	1	0	2	0	aac(6')-Ib-cr5			aac(3)-IIe		aac(6')-Ib-cr5			aac(6')-Ib-cr5				blaEC (AmpC)			blaCTX-M-15 (ESBL) / blaOXA-1				pmrB_E123D	acrF / emrD / emrE / mdtM		glpT_E448K / ptsI_V25I / uhpT_E350Q													aac(6')-Ib-cr5 / gyrA_D87N / gyrA_S83L / parC_E84V / parC_S80I / parE_I529L
A28163	52	5	1	Escherichia coli	SAMN42539247	744	02.09.2022	Germany	3	1	0	3	0						aph(3')-Ia		aadA5 / aph(3'')-Ib, aph(3'')-Ib / aph(6)-Id, aph(6)-Id					blaEC (AmpC) / blaTEM-1, blaTEM-1			blaCTX-M-55 (ESBL)					acrF		glpT_E448K				mph(A)	mph(A)	mph(A)	mph(A)		catA1 / floR	floR		qacEdelta1	gyrA_D87N / gyrA_S83L / parC_A56T / parC_S80I
A25931	60	5.4	1	Escherichia coli	SAMN42539069	10320	04.03.2022	Germany	1	1	0	1	0								aadA5 / aph(3'')-Ib / aph(6)-Id								blaCTX-M-15 (ESBL) / blaEC-5 (AmpC)				pmrB_E123D	acrF / emrD / emrE		glpT_E448K				mph(A)	mph(A)	mph(A)	mph(A)					qacEdelta1	gyrA_S83L / parE_S458A
A27744	45	5.1	1	Escherichia coli	SAMN42539203	131	05.08.2022	Germany	2	1	0	2	0													blaEC (AmpC)			blaCTX-M-27 (ESBL)				pmrB_E123D	acrF / emrD / emrE / mdtM		glpT_E448K / ptsI_V25I / uhpT_E350Q													gyrA_D87N / gyrA_S83L / parC_E84V / parC_S80I / parE_I529L
A28404	21	5.1	1	Escherichia coli	SAMN42539266	131	13.09.2022	Germany	2	1	0	2	0													blaEC (AmpC)			blaCTX-M-27 (ESBL)				pmrB_E123D	acrF / emrD / emrE / mdtM		glpT_E448K / ptsI_V25I / uhpT_E350Q													gyrA_D87N / gyrA_S83L / parC_E84V / parC_S80I / parE_I529L
A31334	267	5.3	0.99	Escherichia coli	SAMN42539962	609	10.03.2023	Germany	5	1	8	2	10				aac(3)-IIe		aph(3')-Ia		aadA5 / aph(3'')-Ib / aph(6)-Id					blaEC (AmpC) / blaTEM-1			blaCTX-M-3 (ESBL)					acrF / emrE / mdtM		glpT_E448K													gyrA_D87N / gyrA_S83L / parC_S80I / parE_S458A
A32473	33	5.5	1	Escherichia coli	SAMN42540068	131	22.06.2023	Germany	5	1	3	4	4								aadA5, aadA5, aadA5 / aph(3'')-Ib, aph(3'')-Ib, aph(3'')-Ib / aph(6)-Id, aph(6)-Id, aph(6)-Id					blaEC (AmpC)			blaCTX-M-27 (ESBL)				pmrB_E123D	acrF / emrD / emrE / mdtM		glpT_E448K / ptsI_V25I / uhpT_E350Q				mph(A), mph(A)	mph(A), mph(A)	mph(A), mph(A)	mph(A), mph(A)					qacEdelta1, qacEdelta1, qacEdelta1	gyrA_D87N / gyrA_S83L / parC_E84V / parC_S80I / parE_I529L
A29095	69	5.3	1	Escherichia coli	SAMN42539865	131	14.11.2022	Germany	2	1	0	1	1	aac(6')-Ib-cr5					aac(6')-Ib-cr5		aph(3'')-Ib / aph(6)-Id	aac(6')-Ib-cr5				blaEC (AmpC) / blaTEM-1			blaCTX-M-15 (ESBL) / blaOXA-1				pmrB_E123D	acrF / emrD / emrE / mdtM		glpT_E448K / ptsI_V25I / uhpT_E350Q													aac(6')-Ib-cr5 / gyrA_D87N / gyrA_S83L / parC_E84V / parC_S80I / parE_I529L
A28443	30	5.2	1	Escherichia coli	SAMN42539274	69	22.09.2022	Germany	6	1	0	4	2								aadA1					blaEC (AmpC)			blaCTX-M-65 (ESBL) / blaOXA-10					acrF / emrD		glpT_E448K	cyaA_S352T								cmlA5 / floR	floR			gyrA_S83L / parC_S80I / qnrS1
A29163	40	5	1	Escherichia coli	SAMN42539873	617	18.11.2022	Germany	4	1	0	4	0	aac(6')-Ib-cr5			aac(3)-IId		aac(6')-Ib-cr5 / aph(3')-Ia		aadA1 / aadA2, aadA2 / aadA25	aac(6')-Ib-cr5				blaEC (AmpC) / blaTEM-1			blaCTX-M-15 (ESBL) / blaOXA-1					acrF / emrE / mdtM		glpT_E448K			lnu(F)					nfsA_G126R	cmlA1			qacL	aac(6')-Ib-cr5 / gyrA_D87N / gyrA_S83L / parC_S80I / parE_S458A
A32432	20	5.5	1	Escherichia coli	SAMN42540064	69	16.06.2023	Germany	3	1	0	3	0								aph(3'')-Ib / aph(6)-Id					blaEC (AmpC) / blaTEM-1, blaTEM-1			blaCTX-M-15 (ESBL)					acrF / emrD		glpT_E448K	cyaA_S352T											qacEdelta1	qnrS1
A27197	34	5	1	Escherichia coli	SAMN42539167	38	01.07.2022	Germany	0	0	1	0	0								aadA2 / aph(3'')-Ib / aph(6)-Id					blaEC (AmpC)			blaCTX-M-14 (ESBL)					acrF / emrD			cyaA_S352T			mph(A)	mph(A)	mph(A)	mph(A)		floR	floR		qacEdelta1	gyrA_D87Y / gyrA_S83L / parC_S80I / parE_S458A
A28997	76	5.2	1	Escherichia coli	SAMN42539854	131	08.11.2022	Germany	6	1	0	5	1													blaEC (AmpC)			blaCTX-M-15 (ESBL)				pmrB_E123D	acrF / emrD / emrE / mdtM		glpT_E448K / ptsI_V25I / uhpT_E350Q													gyrA_D87N / gyrA_S83L / parC_E84V / parC_S80I / parE_I529L
A29269	86	5.3	1	Escherichia coli	SAMN42539883	131	28.11.2022	Germany	3	1	0	1	2	aac(6')-Ib-cr5					aac(6')-Ib-cr5		aadA5 / aph(3'')-Ib / aph(6)-Id	aac(6')-Ib-cr5				blaEC (AmpC)			blaCTX-M-15 (ESBL), blaCTX-M-15 (ESBL) / blaOXA-1				pmrB_E123D	acrF / emrD / emrE / mdtM		glpT_E448K / ptsI_V25I / uhpT_E350Q				mph(A)	mph(A)	mph(A)	mph(A)					qacEdelta1	aac(6')-Ib-cr5 / gyrA_D87N / gyrA_S83L / parC_E84V / parC_S80I / parE_I529L
24130	26	5.2	1	Escherichia coli	SAMN42539003	131	08.01.2022	Germany	5	1	1	5	0	aac(6')-Ib-cr5					aac(6')-Ib-cr5			aac(6')-Ib-cr5				blaEC (AmpC) / blaTEM-1			blaCTX-M-15 (ESBL) / blaOXA-1				pmrB_E123D	acrF / emrD / emrE / mdtM		glpT_E448K / ptsI_V25I / uhpT_E350Q													aac(6')-Ib-cr5 / gyrA_D87N / gyrA_S83L / parC_E84V / parC_S80I / parE_I529L
A25478	46	4.8	0.99	Escherichia coli	SAMN42539053	1598	09.03.2022	Germany	5	1	0	3	2								aph(3'')-Ib / aph(6)-Id					blaEC (AmpC) / blaTEM-1			blaCTX-M-15 (ESBL)					acrF / emrE / mdtM		glpT_E448K													gyrA_S83L / qnrS1
A28528	28	4.9	1	Escherichia coli	SAMN42539825	10	02.10.2022	Germany	5	1	0	4	1	aac(6')-Ib-cr5					aac(6')-Ib-cr5 / aph(3')-Ia		aadA1 / aadA2 / aph(3'')-Ib / aph(6)-Id	aac(6')-Ib-cr5				blaEC (AmpC) / blaTEM-1			blaCTX-M-15 (ESBL) / blaOXA-1					acrF						mph(A)	mph(A)	mph(A)	mph(A)		floR	floR		qacL	aac(6')-Ib-cr5 / gyrA_D87N / gyrA_S83L / parC_S80I / parE_S458A
A29467	57	5.7	1	Escherichia coli	SAMN42539893	131	14.12.2022	Germany	1	1	12	1	0													blaEC (AmpC)			blaCTX-M-15 (ESBL)				pmrB_E123D	acrF / emrD / emrE / mdtM		glpT_E448K / ptsI_V25I / uhpT_E350Q													gyrA_D87N / gyrA_S83L / parC_E84V / parC_S80I / parE_I529L
A31926	10	5.3	1	Escherichia coli	SAMN42540013	1485	28.04.2023	Germany	5	0	12	4	1								aadA2 / aph(3'')-Ib / aph(6)-Id					blaEC (AmpC) / blaTEM-1			blaTEM-52 (ESBL)					acrF / emrD / emrE / mdtM		glpT_E448K	cyaA_S352T		lnu(F)										gyrA_D87N / gyrA_S83L / parC_S80I
A31895	49	5.3	1	Escherichia coli	SAMN42540009	453	24.04.2023	Germany	5	1	0	4	1													blaEC (AmpC)			blaSHV-12 (ESBL)				pmrB_Y358N	acrF / emrE / mdtM		glpT_E448K													gyrA_D87N / gyrA_S83L / parC_S80I
A26722	32	5.1	1	Escherichia coli	SAMN42539142	1193	31.05.2022	Germany	1	1	0	1	0											marR_S3N					blaCTX-M-15 (ESBL) / blaEC-5 (AmpC)				pmrB_E123D	acrF / emrD / emrE		uhpT_E350Q				mph(A)	mph(A)	mph(A)	mph(A)		marR_S3N				gyrA_D87N / gyrA_S83L / marR_S3N / parC_S80I / parE_L416F
A31456	21	5	1	Klebsiella aerogenes	SAMN42539974		21.03.2023	Germany	0	0	1	0	0																ampC (AmpC)					emrD		fosA											oqxA		oqxA
A24365	14	6.1	0.99	Klebsiella michiganensis	SAMN42539023	610	16.01.2022	Germany	3	0	2	2	2	aac(6')-Ib-cr5					aac(6')-Ib-cr5		aadA16	aac(6')-Ib-cr5				blaTEM-1			blaCTX-M-206 (ESBL) / blaOXY-1-8 (ESBL)					emrD													oqxA / oqxB	qacEdelta1	aac(6')-Ib-cr5 / oqxA / oqxB / qnrB6
A24328	12	6.1	0.99	Klebsiella michiganensis	SAMN42539017	610	16.01.2022	Germany	3	0	3	3	0	aac(6')-Ib-cr5					aac(6')-Ib-cr5		aadA16	aac(6')-Ib-cr5				blaTEM-1			blaCTX-M-206 (ESBL) / blaOXY-1-8 (ESBL)					emrD													oqxA / oqxB	qacEdelta1, qacEdelta1	aac(6')-Ib-cr5 / oqxA / oqxB / qnrB6
A28402	37	6.1	1	Klebsiella oxytoca	SAMN42539264	199	19.09.2022	Germany	2	1	0	2	0	aac(6')-Ib-cr5					aac(6')-Ib-cr5		aph(3'')-Ib / aph(6)-Id	aac(6')-Ib-cr5				blaTEM-1			blaCTX-M-15 (ESBL) / blaOXA-1 / blaOXY-2-2 (ESBL)					emrD													oqxA / oqxB		aac(6')-Ib-cr5 / oqxA / oqxB / qnrB1
A27960	31	6.1	1	Klebsiella oxytoca	SAMN42539230	199	22.08.2022	Germany	2	1	0	2	0	aac(6')-Ib-cr5					aac(6')-Ib-cr5		aph(3'')-Ib / aph(6)-Id	aac(6')-Ib-cr5				blaTEM-1			blaCTX-M-15 (ESBL) / blaOXA-1 / blaOXY-2-2 (ESBL)					emrD													oqxA / oqxB		aac(6')-Ib-cr5 / oqxA / oqxB / qnrB1
A26367	15	5.6	0.99	Klebsiella pneumoniae	SAMN42539115	4452	07.05.2022	Germany	1	1	0	1	0	aac(6')-Ib-cr5			aac(3)-IIe		aac(6')-Ib-cr5		aph(3'')-Ib / aph(6)-Id	aac(6')-Ib-cr5				blaSHV-11 / blaTEM-1			blaCTX-M-15 (ESBL) / blaOXA-1					emrD		fosA											oqxA / oqxB25		aac(6')-Ib-cr5 / oqxA / oqxB25 / qnrB1
A32476	27	5.6	1	Klebsiella pneumoniae	SAMN42540070	307	17.06.2023	Germany	2	1	0	2	0	aac(6')-Ib-cr5					aac(6')-Ib-cr5		aph(3'')-Ib / aph(6)-Id	aac(6')-Ib-cr5				blaSHV-28 / blaTEM-1			blaCTX-M-15 (ESBL) / blaOXA-1					emrD		fosA											oqxA / oqxB19		aac(6')-Ib-cr5 / gyrA_S83I / oqxA / oqxB19 / parC_S80I / qnrB1
A28065	42	5.3	1	Klebsiella pneumoniae	SAMN42539236	37	26.08.2022	Germany	0	0	3	0	0	aac(6')-Ib-cr5			aac(3)-IIe		aac(6')-Ib-cr5		aph(3'')-Ib / aph(6)-Id	aac(6')-Ib-cr5				blaSHV-11 / blaTEM-1			blaCTX-M-15 (ESBL), blaCTX-M-15 (ESBL) / blaOXA-1				pmrB_R256G	emrD		fosA											oqxA / oqxB		aac(6')-Ib-cr5 / oqxA / oqxB / qnrB1
A28159	9	5.3	0.99	Klebsiella pneumoniae	SAMN42539243	1634	04.09.2022	Germany	2	0	10	2	0	aac(6')-Ib-cr5, aac(6')-Ib-cr5			aac(3)-IId, aac(3)-IId		aac(6')-Ib-cr5, aac(6')-Ib-cr5		aadA16, aadA16	aac(6')-Ib-cr5, aac(6')-Ib-cr5				blaSHV-1			blaSHV-2 (ESBL), blaSHV-2 (ESBL), blaSHV-2 (ESBL), blaSHV-2 (ESBL)					emrD		fosA											oqxA / oqxB	qacEdelta1, qacEdelta1, qacEdelta1, qacEdelta1	aac(6')-Ib-cr5, aac(6')-Ib-cr5 / oqxA / oqxB / qnrB6, qnrB6
A29869	10	5.7	1	Klebsiella pneumoniae	SAMN42539910	15	16.01.2023	Germany	5	0	2	4	1	aac(6')-Ib-cr5					aac(6')-Ib-cr5 / aph(3')-Ia		aadA2	aac(6')-Ib-cr5				blaSHV-28 / blaTEM-1			blaCTX-M-15 (ESBL) / blaOXA-1					emrD		fosA				mph(A), mph(A), mph(A)	mph(A), mph(A), mph(A)	mph(A), mph(A), mph(A)	mph(A), mph(A), mph(A)				oqxA / oqxB	qacEdelta1, qacEdelta1	aac(6')-Ib-cr5 / gyrA_D87A / gyrA_S83F / oqxA / oqxB / parC_S80I
A27773	23	5.5	1	Klebsiella pneumoniae	SAMN42539206	3172	08.08.2022	Germany	2	1	0	2	0													blaSHV-11								emrD		fosA											oqxA / oqxB		oqxA / oqxB
A29813	12	5.6	1	Klebsiella pneumoniae	SAMN42539900	462	09.01.2023	Germany	1	1	0	1	0				aac(3)-IId				aph(3'')-Ib / aph(6)-Id					blaLAP-2 / blaSHV-11 / blaTEM-1			blaCTX-M-14 (ESBL)					emrD		fosA											oqxA / oqxB25	qacEdelta1	oqxA / oqxB25 / qnrS1
A30986	12	5.5	1	Klebsiella pneumoniae	SAMN42539936	307	15.02.2023	Germany	2	0	1	2	0	aac(6')-Ib-cr5					aac(6')-Ib-cr5		aph(3'')-Ib / aph(6)-Id	aac(6')-Ib-cr5				blaSHV-28 / blaTEM-1			blaCTX-M-15 (ESBL) / blaOXA-1					emrD		fosA											oqxA / oqxB19		aac(6')-Ib-cr5 / gyrA_S83I / oqxA / oqxB19 / parC_S80I / qnrB1
A27774	21	5.4	1	Klebsiella pneumoniae	SAMN42539207	1486	08.08.2022	Germany	3	0	1	3	0													blaSHV-1								emrD		fosA											oqxA		oqxA
A27775	24	5.5	1	Klebsiella pneumoniae	SAMN42539208	3172	08.08.2022	Germany	2	1	0	2	0													blaSHV-11								emrD		fosA											oqxA / oqxB		oqxA / oqxB
A27085	10	5.4	1	Klebsiella pneumoniae	SAMN42539160	416	22.06.2022	Germany	5	0	4	3	4													blaOXA / blaSHV-14								emrD		fosA											oqxA / oqxB		oqxA / oqxB
A31335	21	5.4	0.99	Klebsiella pneumoniae	SAMN42539963	6784	13.03.2023	Germany	1	1	0	1	0	aac(6')-Ib-cr5					aac(6')-Ib-cr5		aadA16	aac(6')-Ib-cr5				blaSHV-1			blaOXA-1					emrD		fosA				mph(A)	mph(A)	mph(A)	mph(A)		catB3 / floR	floR	oqxA / oqxB32	qacEdelta1	aac(6')-Ib-cr5 / oqxA / oqxB32 / qnrB52 / qnrS1
A27084	14	5.5	1	Klebsiella pneumoniae	SAMN42539159	45	23.06.2022	Germany	3	1	2	2	3													blaSHV-1							pmrB_R256G	emrD		fosA											oqxA11 / oqxB19		oqxA11 / oqxB19
A24988	25	5.5	1	Klebsiella pneumoniae	SAMN42539041	17	14.02.2022	Germany	1	0	3	1	0				aac(3)-IId									blaLAP-2 / blaSHV-11			blaCTX-M-14 (ESBL), blaCTX-M-14 (ESBL), blaCTX-M-14 (ESBL)					emrD													oqxA10 / oqxB19	qacEdelta1	oqxA10 / oqxB19 / qnrS1
A25939	11	5.9	1	Klebsiella pneumoniae	SAMN42539071	5859	08.04.2022	Germany	2	0	3	1	1	aac(6')-Ib-cr5, aac(6')-Ib-cr5					aac(6')-Ib-cr5, aac(6')-Ib-cr5			aac(6')-Ib-cr5, aac(6')-Ib-cr5				blaSHV-11			blaCTX-M-15 (ESBL), blaCTX-M-15 (ESBL) / blaOXA-1, blaOXA-1				pmrB_R256G	emrD		fosA, fosA				mph(A)	mph(A)	mph(A)	mph(A)				oqxA / oqxB	qacEdelta1	aac(6')-Ib-cr5, aac(6')-Ib-cr5 / gyrA_S83I / oqxA / oqxB / parC_S80I / qnrB1
A29166	15	5.6	1	Klebsiella pneumoniae	SAMN42539874	15	18.11.2022	Germany	1	1	1	0	2	aac(6')-Ib-cr5					aac(6')-Ib-cr5 / aph(3')-Ia		aadA2, aadA2, aadA2	aac(6')-Ib-cr5				blaSHV-28 / blaTEM-1			blaCTX-M-15 (ESBL) / blaOXA-1					emrD		fosA				mph(A), mph(A), mph(A)	mph(A), mph(A), mph(A)	mph(A), mph(A), mph(A)	mph(A), mph(A), mph(A)				oqxA / oqxB	qacEdelta1, qacEdelta1, qacEdelta1	aac(6')-Ib-cr5 / gyrA_D87A / gyrA_S83F / oqxA / oqxB / parC_S80I
A27856	15	5.5	1	Klebsiella pneumoniae	SAMN42539219	3172	15.08.2022	Germany	2	0	2	2	0													blaSHV-11								emrD		fosA											oqxA / oqxB		oqxA / oqxB
A26460	25	5.5	1	Klebsiella pneumoniae	SAMN42539124	11	09.05.2022	Germany	5	1	0	4	1		rmtF1		aac(6')-Ib									blaSHV-11							pmrB_R256G	emrD		fosA									catB		oqxA / oqxB		gyrA_S83I / oqxA / oqxB / parC_S80I
A27669	10	5.5	1	Klebsiella pneumoniae	SAMN42539193	1418	28.07.2022	Germany	1	0	2	0	2													blaSHV-11							pmrB_R256G	emrD		fosA											oqxB19		oqxB19
A30987	13	5.4	1	Klebsiella pneumoniae	SAMN42539937	193	13.02.2023	Germany	2	1	0	2	0	aac(6')-Ib-cr5					aac(6')-Ib-cr5		aadA16	aac(6')-Ib-cr5				blaSHV-61 / blaTEM-1			blaCTX-M-55 (ESBL)					emrD		fosA				mph(A)	mph(A)	mph(A)	mph(A)		floR	floR	oqxA / oqxB25	qacEdelta1	aac(6')-Ib-cr5 / gyrA_S83I / oqxA / oqxB25 / parC_S80I / qnrS1
A28400	22	5.4	1	Klebsiella pneumoniae	SAMN42539262	2534	15.09.2022	Germany	2	1	0	2	0								aph(6)-Id					blaSHV			blaCTX-M-15 (ESBL), blaCTX-M-15 (ESBL)					emrD		fosA											oqxA / oqxB27		oqxA / oqxB27
A28405	8	5.5	1	Klebsiella pneumoniae	SAMN42539267	15	14.09.2022	Germany	1	0	4	0	4	aac(6')-Ib-cr5					aac(6')-Ib-cr5 / aph(3')-Ia			aac(6')-Ib-cr5				blaSHV-28 / blaTEM-1			blaCTX-M-15 (ESBL) / blaOXA-1					emrD		fosA											oqxA / oqxB		aac(6')-Ib-cr5 / gyrA_D87A / gyrA_S83F / oqxA / oqxB / parC_S80I
A31558	9	5.5	1	Klebsiella pneumoniae	SAMN42539982	307	30.03.2023	Germany	2	0	10	1	1	aac(6')-Ib-cr5					aac(6')-Ib-cr5		aph(3'')-Ib / aph(6)-Id	aac(6')-Ib-cr5				blaSHV-28 / blaTEM-1			blaCTX-M-15 (ESBL), blaCTX-M-15 (ESBL) / blaOXA-1					emrD		fosA											oqxA / oqxB19		aac(6')-Ib-cr5 / gyrA_S83I / oqxA / oqxB19 / parC_S80I / qnrB1
A32472	43	5.6	1	Klebsiella pneumoniae	SAMN42540067	35	16.06.2023	Germany	2	1	0	2	0													blaSHV-1, blaSHV-1 / blaSHV-33								emrD		fosA											oqxA3 / oqxB19		oqxA3 / oqxB19
A31557	20	5.4	1	Klebsiella pneumoniae	SAMN42539981	152	29.03.2023	Germany	3	0	1	3	0	aac(6')-Ib-cr5			aac(3)-IIe		aac(6')-Ib-cr5		aph(3'')-Ib / aph(6)-Id	aac(6')-Ib-cr5				blaSHV-1 / blaTEM-1			blaCTX-M-15 (ESBL), blaCTX-M-15 (ESBL) / blaOXA-1					emrD		fosA											oqxA		aac(6')-Ib-cr5 / oqxA / qnrB1
A31466	14	5.6	1	Klebsiella pneumoniae	SAMN42539976	6897	21.03.2023	Germany	2	0	1	0	3						aph(3')-Ia, aph(3')-Ia, aph(3')-Ia		aph(3'')-Ib, aph(3'')-Ib, aph(3'')-Ib, aph(3'')-Ib / aph(6)-Id, aph(6)-Id, aph(6)-Id, aph(6)-Id					blaSHV-11			blaCTX-M-15 (ESBL), blaCTX-M-15 (ESBL), blaCTX-M-15 (ESBL)					emrD		fosA									catA2, catA2, catA2		oqxA / oqxB19		oqxA / oqxB19 / qnrS1, qnrS1, qnrS1
A27854	15	5.8	1	Klebsiella pneumoniae	SAMN42539217	45	10.08.2022	Germany	2	0	2	2	0	aac(6')-Ib-cr5					aac(6')-Ib-cr5		aph(3'')-Ib / aph(6)-Id	aac(6')-Ib-cr5				blaSHV-1, blaSHV-1 / blaTEM-1			blaCTX-M-15 (ESBL) / blaOXA-1				pmrB_R256G	emrD		fosA											oqxA11 / oqxB		aac(6')-Ib-cr5 / oqxA11 / oqxB / qnrB1
A32340	10	5.7	1	Klebsiella pneumoniae	SAMN42540061	405	12.06.2023	Germany	2	0	9	2	0	aac(6')-Ib-cr5			aac(3)-IIe		aac(6')-Ib-cr5		aph(6)-Id	aac(6')-Ib-cr5				blaSHV-76 / blaTEM-1			blaCTX-M-15 (ESBL) / blaOXA-1					emrD		fosA											oqxA / oqxB14		aac(6')-Ib-cr5 / oqxA / oqxB14 / qnrB1
A25623	16	5.2	1	Klebsiella pneumoniae	SAMN42539056	3003	12.03.2022	Germany	0	0	1	0	0													blaSHV-111	ompK35_E132K							emrD		fosA10											oqxA11 / oqxB19		oqxA11 / oqxB19
A24593	11	5.3	1	Klebsiella pneumoniae	SAMN42539026	403	25.01.2022	Germany	2	0	2	0	4													blaSHV-11 / blaTEM-1			blaCTX-M-15 (ESBL)					emrD		fosA											oqxA / oqxB		oqxA / oqxB / qnrS1
A28441	16	5.3	1	Klebsiella pneumoniae	SAMN42539272	441	20.09.2022	Germany	1	1	0	1	0	aac(6')-Ib-cr5					aac(6')-Ib-cr5		aph(3'')-Ib / aph(6)-Id	aac(6')-Ib-cr5				blaSHV-168 / blaTEM-1			blaDHA-1 (AmpC) / blaOXA-1					emrD		fosA				mph(A)	mph(A)	mph(A)	mph(A)		catB3		oqxA / oqxB	qacEdelta1, qacEdelta1	aac(6')-Ib-cr5 / oqxA / oqxB / qnrB4
A29814	10	5.5	1	Klebsiella pneumoniae	SAMN42539901	17	11.01.2023	Germany	1	0	7	1	0				aac(3)-IId				aph(3'')-Ib / aph(6)-Id					blaLAP-2 / blaSHV-11 / blaTEM-1			blaCTX-M-14 (ESBL)					emrD													oqxA / oqxB25	qacEdelta1	oqxA / oqxB25 / qnrS1
A26366	51	5.6	1	Klebsiella pneumoniae	SAMN42539114	307	05.05.2022	Germany	3	1	0	3	0				aac(3)-IIe				aph(3'')-Ib / aph(6)-Id					blaTEM-1			blaCTX-M-15 (ESBL)					emrD		fosA											oqxA / oqxB19		gyrA_S83I / oqxA / oqxB19 / parC_S80I
A28066	9	5.4	1	Klebsiella pneumoniae	SAMN42539237	753	22.08.2022	Germany	5	0	8	2	4	aac(6')-Ib-cr5					aac(6')-Ib-cr5		aph(6)-Id	aac(6')-Ib-cr5				blaSHV-27			blaOXA-1					emrD		fosA											oqxA11 / oqxB19		aac(6')-Ib-cr5 / oqxA11 / oqxB19 / qnrS1
A24776	32	5.5	0.99	Klebsiella pneumoniae	SAMN42539032	471	04.02.2022	Germany	2	1	0	2	0	aac(6')-Ib-cr5			aac(3)-IIe		aac(6')-Ib-cr5		aph(3'')-Ib / aph(6)-Id	aac(6')-Ib-cr5				blaSHV-108 / blaTEM-1			blaCTX-M-15 (ESBL) / blaOXA-1					emrD		fosA											oqxA / oqxB19		aac(6')-Ib-cr5 / oqxA / oqxB19 / qnrB1
A29411	36	5.6	1	Klebsiella pneumoniae	SAMN42539890	15	07.12.2022	Germany	2	1	0	1	1	aac(6')-Ib-cr5					aac(6')-Ib-cr5 / aph(3')-Ia		aadA2, aadA2, aadA2, aadA2	aac(6')-Ib-cr5				blaSHV-28 / blaTEM-1, blaTEM-1			blaCTX-M-15 (ESBL), blaCTX-M-15 (ESBL) / blaOXA-1					emrD		fosA				mph(A), mph(A), mph(A)	mph(A), mph(A), mph(A)	mph(A), mph(A), mph(A)	mph(A), mph(A), mph(A)				oqxA / oqxB	qacEdelta1, qacEdelta1, qacEdelta1	aac(6')-Ib-cr5 / gyrA_D87A / gyrA_S83F / oqxA / oqxB / parC_S80I
A26737	42	5.6	1	Klebsiella pneumoniae	SAMN42539146	584	04.06.2022	Germany	3	0	2	3	0				armA				aadA2 / aph(3'')-Ib / aph(6)-Id					blaSHV-168 / blaTEM-1	blaOXA-48 (carbapenemase)		blaCTX-M-15 (ESBL)					emrD		fosA				msr(E)	mph(E) / msr(E)						oqxA / oqxB	qacEdelta1	oqxA / oqxB / qnrB1
A27780	21	5.5	1	Klebsiella pneumoniae	SAMN42539213	3172	08.08.2022	Germany	2	1	0	2	0													blaSHV-11								emrD		fosA											oqxA / oqxB		oqxA / oqxB
A26318	16	5.4	1	Klebsiella pneumoniae	SAMN42539085	307	02.05.2022	Germany	1	1	0	0	1								aph(3'')-Ib / aph(6)-Id					blaSHV-28 / blaTEM-1			blaCTX-M-15 (ESBL)					emrD		fosA											oqxA / oqxB19		gyrA_S83I / oqxA / oqxB19 / parC_S80I
A26888	13	5.4	1	Klebsiella pneumoniae	SAMN42539153	14	17.06.2022	Germany	2	0	1	1	4								aph(3'')-Ib / aph(6)-Id								blaSHV-100					emrD		fosA											oqxA / oqxB		oqxA / oqxB / qnrB1
24208	50	5.4	1	Klebsiella pneumoniae	SAMN42539007	48	12.01.2022	Germany	2	0	1	2	0	aac(6')-Ib-cr5			aac(3)-IIe		aac(6')-Ib-cr5		aadA2 / aph(3'')-Ib / aph(6)-Id	aac(6')-Ib-cr5				blaSHV-1			blaCTX-M-15 (ESBL) / blaOXA-1					emrD		fosA				mph(A)	mph(A)	mph(A)	mph(A)		catA1		oqxA / oqxB5	qacEdelta1	aac(6')-Ib-cr5 / gyrA_S83Y / oqxA / oqxB5
A27857	38	5.6	1	Klebsiella pneumoniae	SAMN42539220	12	15.08.2022	Germany	6	1	0	5	1													blaSHV-11							pmrB_R256G	emrD		fosA											oqxA / oqxB		oqxA / oqxB
A27895	22	5.5	1	Klebsiella pneumoniae	SAMN42539222	412	17.08.2022	Germany	1	1	0	1	0													blaSHV-1	ompK35_E132K							emrD		fosA											oqxA / oqxB		oqxA / oqxB
A31025	18	5.6	1	Klebsiella pneumoniae	SAMN42539943	307	23.02.2023	Germany	4	1	0	4	0	aac(6')-Ib-cr5			aac(3)-IIe		aac(6')-Ib-cr5		aph(3'')-Ib / aph(6)-Id	aac(6')-Ib-cr5				blaSHV-28 / blaTEM-1			blaCTX-M-15 (ESBL) / blaOXA-1					emrD		fosA											oqxA / oqxB19		aac(6')-Ib-cr5 / gyrA_S83I / oqxA / oqxB19 / parC_S80I / qnrB1
A27777	20	5.5	1	Klebsiella pneumoniae	SAMN42539210	3172	08.08.2022	Germany	2	1	0	2	0													blaSHV-11										fosA											oqxA / oqxB		oqxA / oqxB
A30556	8	5.1	0.99	Klebsiella pneumoniae	SAMN42539920	37	26.01.2023	Germany	1	0	14	0	1	aac(6')-Ib-cr5			aac(3)-IIe		aac(6')-Ib-cr5		aph(3'')-Ib / aph(6)-Id	aac(6')-Ib-cr5				blaTEM-1			blaCTX-M-15 (ESBL) / blaOXA-1				pmrB_R256G	emrD		fosA											oqxA / oqxB		aac(6')-Ib-cr5 / oqxA / oqxB / qnrB1
A27671	68	5.7	1	Klebsiella pneumoniae	SAMN42539195	405	27.07.2022	Germany	1	1	0	1	0	aac(6')-Ib-cr5			aac(3)-IIe		aac(6')-Ib-cr5		aph(3'')-Ib / aph(6)-Id	aac(6')-Ib-cr5				blaSHV-76 / blaTEM-1			blaCTX-M-15 (ESBL) / blaOXA-1					emrD		fosA											oqxA / oqxB14		aac(6')-Ib-cr5 / oqxA / oqxB14 / qnrB1
A32323	18	5.6	1	Klebsiella pneumoniae	SAMN42540057	13	11.06.2023	Germany	2	0	1	2	0				aac(3)-IId				aph(3'')-Ib / aph(6)-Id					blaLAP-2 / blaSHV-1			blaCTX-M-14 (ESBL)					emrD		fosA											oqxA / oqxB25	qacEdelta1	oqxA / oqxB25 / qnrS1
A30833	18	5.5	1	Klebsiella pneumoniae	SAMN42539931	6860	08.02.2023	Germany	1	1	0	1	0						aph(3')-Ia							blaSHV-1			blaCTX-M-15 (ESBL)					emrD		fosA											oqxA / oqxB19		oqxA / oqxB19 / qnrS1
A25850	30	5.6	1	Klebsiella pneumoniae	SAMN42539066	182	25.03.2022	Germany	1	1	0	1	0						aph(3')-Ia, aph(3')-Ia		aph(3'')-Ib / aph(6)-Id					blaSHV			blaCTX-M-15 (ESBL), blaCTX-M-15 (ESBL), blaCTX-M-15 (ESBL), blaCTX-M-15 (ESBL)				pmrB_R256G	emrD		fosA									catA2		oqxA / oqxB20		oqxA / oqxB20 / qnrS1
A28161	16	5.3	1	Klebsiella pneumoniae	SAMN42539245	147	30.08.2022	Germany	4	1	0	4	0				aac(3)-IId									blaSHV-11			blaDHA-1 (AmpC)				pmrB_R256G	emrD													oqxA / oqxB		gyrA_S83I / oqxA / oqxB / parC_S80I / qnrB4
A25480	39	5.6	1	Klebsiella pneumoniae	SAMN42539055	353	09.03.2022	Germany	4	1	0	3	2													blaSHV-1 / blaSHV-11			blaSHV-12 (ESBL), blaSHV-12 (ESBL), blaSHV-12 (ESBL), blaSHV-12 (ESBL), blaSHV-12 (ESBL), blaSHV-12 (ESBL), blaSHV-12 (ESBL), blaSHV-12 (ESBL), blaSHV-12 (ESBL)					emrD		fosA											oqxA / oqxB		oqxA / oqxB / qnrB19, qnrB19 / qnrS1, qnrS1, qnrS1
A28167	25	5.3	1	Klebsiella pneumoniae	SAMN42539251	147	31.08.2022	Germany	4	1	0	4	0				aac(3)-IId									blaSHV-11			blaDHA-1 (AmpC)				pmrB_R256G	emrD													oqxA / oqxB		gyrA_S83I / oqxA / oqxB / parC_S80I / qnrB4
A27896	14	5.3	1	Klebsiella pneumoniae	SAMN42539223	469	16.08.2022	Germany	2	0	1	1	1								aadA2					blaSHV-11			blaCTX-M-15 (ESBL)					emrD						mph(A)	mph(A)	mph(A)	mph(A)				oqxA / oqxB	qacEdelta1	oqxA / oqxB / qnrS1
A28486	21	5.5	1	Klebsiella pneumoniae	SAMN42539276	405	25.09.2022	Germany	1	1	0	1	0								aph(3'')-Ib / aph(6)-Id					blaSHV-76 / blaTEM-1			blaCTX-M-15 (ESBL), blaCTX-M-15 (ESBL)					emrD		fosA											oqxA / oqxB14		oqxA / oqxB14 / qnrB1
A29466	18	5.5	1	Klebsiella pneumoniae	SAMN42539892	307	13.12.2022	Germany	1	0	1	0	3	aac(6')-Ib-cr5			aac(3)-IIe		aac(6')-Ib-cr5		aph(3'')-Ib / aph(6)-Id	aac(6')-Ib-cr5				blaSHV-28 / blaTEM-1			blaCTX-M-15 (ESBL) / blaOXA-1					emrD		fosA											oqxA / oqxB19		aac(6')-Ib-cr5 / gyrA_S83I / oqxA / oqxB19 / parC_S80I
A27445	31	5.7	1	Klebsiella pneumoniae	SAMN42539180	307	14.07.2022	Germany	4	1	0	3	1				armA				aadA5 / aph(3'')-Ib / aph(6)-Id					blaSHV-28 / blaTEM-1, blaTEM-1			blaCTX-M-15 (ESBL), blaCTX-M-15 (ESBL)					emrD		fosA				msr(E)	mph(E) / msr(E)						oqxA / oqxB19	qacEdelta1	gyrA_S83I / oqxA / oqxB19 / parC_S80I / qnrB1
A32280	11	5.5	1	Klebsiella pneumoniae	SAMN42540049	36	05.06.2023	Germany	3	0	4	3	0								aadA2 / aph(3'')-Ib / aph(6)-Id					blaSHV-11			blaCTX-M-15 (ESBL)					emrD		fosA5				mph(A)	mph(A)	mph(A)	mph(A)				oqxA / oqxB5	qacEdelta1	oqxA / oqxB5 / qnrS1
A27739	17	5.8	1	Klebsiella pneumoniae	SAMN42539198	5859	03.08.2022	Germany	3	1	0	2	1	aac(6')-Ib-cr5, aac(6')-Ib-cr5			armA		aac(6')-Ib-cr5, aac(6')-Ib-cr5			aac(6')-Ib-cr5, aac(6')-Ib-cr5				blaSHV-11			blaCTX-M-15 (ESBL), blaCTX-M-15 (ESBL) / blaOXA-1, blaOXA-1				pmrB_R256G	emrD		fosA, fosA				mph(A) / msr(E)	mph(A) / mph(E) / msr(E)	mph(A)	mph(A)				oqxA / oqxB	qacEdelta1	aac(6')-Ib-cr5, aac(6')-Ib-cr5 / gyrA_S83I / oqxA / oqxB / parC_S80I / qnrB1
A32203	12	5.6	1	Klebsiella pneumoniae	SAMN42540041	437	26.05.2023	Germany	3	0	3	2	1								aadA2 / aph(3'')-Ib, aph(3'')-Ib / aph(6)-Id, aph(6)-Id					blaLAP-2 / blaSHV-11			blaSHV-12 (ESBL), blaSHV-12 (ESBL)				pmrB_R256G	emrD		fosA											oqxA / oqxB		gyrA_S83I / oqxA / oqxB / parC_S80I / qnrS1
A27286	15	5.7	1	Klebsiella pneumoniae	SAMN42539170	307	06.07.2022	Germany	4	0	3	4	0				armA				aadA5 / aph(3'')-Ib / aph(6)-Id					blaSHV-28 / blaTEM-1, blaTEM-1			blaCTX-M-15 (ESBL), blaCTX-M-15 (ESBL)					emrD		fosA				msr(E)	mph(E) / msr(E)						oqxA / oqxB19	qacEdelta1	gyrA_S83I / oqxA / oqxB19 / parC_S80I / qnrB1
24209	25	5.4	1	Klebsiella pneumoniae	SAMN42539008	48	11.01.2022	Germany	2	0	1	2	0	aac(6')-Ib-cr5			aac(3)-IIe		aac(6')-Ib-cr5		aadA2 / aph(3'')-Ib / aph(6)-Id	aac(6')-Ib-cr5				blaSHV-1			blaCTX-M-15 (ESBL) / blaOXA-1					emrD		fosA				mph(A)	mph(A)	mph(A)	mph(A)		catA1		oqxA / oqxB5	qacEdelta1	aac(6')-Ib-cr5 / gyrA_S83Y / oqxA / oqxB5
A28438	12	5.5	1	Klebsiella pneumoniae	SAMN42539269	11	15.09.2022	Germany	4	0	3	4	0		rmtF1		aac(6')-Ib									blaSHV-11							pmrB_R256G	emrD		fosA									catB		oqxA / oqxB		gyrA_S83I / oqxA / oqxB / parC_S80I
A29257	11	5.3	1	Klebsiella pneumoniae	SAMN42539875	661	25.11.2022	Germany	1	0	2	1	0						aph(3')-Ia		aph(3'')-Ib / aph(6)-Id								blaCTX-M-15 (ESBL)					emrD		fosA				mph(A)	mph(A)	mph(A)	mph(A)				oqxA / oqxB25	qacEdelta1	oqxA / oqxB25 / qnrS1
A28166	17	5.5	1	Klebsiella pneumoniae	SAMN42539250	1844	29.08.2022	Germany	2	1	0	2	0	aac(6')-Ib / aac(6')-Ib-cr5			aac(3)-IIe		aac(6')-Ib / aac(6')-Ib-cr5			aac(6')-Ib / aac(6')-Ib-cr5				blaSHV-28	blaNDM-1		blaCTX-M-15 (ESBL) / blaOXA-1			ble		emrD		fosA											oqxA / oqxB		aac(6')-Ib-cr5 / gyrA_D87A / gyrA_S83F / oqxA / oqxB / parC_S80I
A27959	20	5.5	1	Klebsiella pneumoniae	SAMN42539229	3172	11.07.2022	Germany	2	1	0	2	0													blaSHV-11								emrD		fosA											oqxA / oqxB		oqxA / oqxB
A26107	12	5.3	1	Klebsiella pneumoniae	SAMN42539082	661	29.04.2022	Germany	2	0	1	0	4								aph(6)-Id					blaSHV-27								emrD		fosA									catA2		oqxA / oqxB25		oqxA / oqxB25 / qnrS
A26405	31	5.4	1	Klebsiella pneumoniae	SAMN42539120	870	09.05.2022	Germany	2	1	0	2	0								aph(3'')-Ib / aph(6)-Id					blaTEM-1			blaCTX-M-15 (ESBL)					emrD		fosA											oqxA / oqxB		oqxA / oqxB / qnrB1
A29767	17	5.3	0.99	Klebsiella pneumoniae	SAMN42539897	1634	04.01.2023	Germany	0	0	1	0	0	aac(6')-Ib-cr5			aac(3)-IId		aac(6')-Ib-cr5		aadA16	aac(6')-Ib-cr5				blaSHV-1			blaSHV-2 (ESBL)					emrD		fosA											oqxA / oqxB	qacEdelta1, qacEdelta1	aac(6')-Ib-cr5 / oqxA / oqxB / qnrB6
A26324	12	5.4	1	Klebsiella pneumoniae	SAMN42539091	395	01.05.2022	Germany	5	1	0	4	2	aac(6')-Ib					aac(6')-Ib			aac(6')-Ib				blaSHV-11	blaOXA-48 (carbapenemase) / ompK36_D135DGD		blaOXA-1				pmrB_R256G	emrD		fosA											oqxA / oqxB		gyrA_S83I / oqxA / oqxB / parC_S80I
A26839	11	5.7	1	Klebsiella pneumoniae	SAMN42539150	29	09.06.2022	Germany	4	0	1	3	1								aph(3'')-Ib / aph(6)-Id					blaTEM-1			blaCTX-M-15 (ESBL) / blaSHV-187 (ESBL)					emrD		fosA											oqxA / oqxB25		oqxA / oqxB25 / qnrB1
A28695	36	5.5	1	Klebsiella pneumoniae	SAMN42539836	556	09.10.2022	Germany	1	1	0	1	0	aac(6')-Ib-cr5			aac(3)-IIe		aac(6')-Ib-cr5		aph(3'')-Ib / aph(6)-Id	aac(6')-Ib-cr5				blaSHV-11 / blaTEM-1			blaCTX-M-15 (ESBL) / blaOXA-1					emrD		fosA											oqxA / oqxB25		aac(6')-Ib-cr5 / oqxA / oqxB25 / qnrB1
A31412	10	5.3	1	Klebsiella pneumoniae	SAMN42539970	219	15.03.2023	Germany	2	0	3	2	0								aph(3'')-Ib / aph(6)-Id					blaSHV-1			blaCTX-M-15 (ESBL), blaCTX-M-15 (ESBL)					emrD		fosA											oqxA10 / oqxB5		gyrA_S83F / oqxA10 / oqxB5 / qnrS1
A27778	34	5.7	1	Klebsiella pneumoniae	SAMN42539211	12	08.08.2022	Germany	5	1	1	4	4													blaSHV-11							pmrB_R256G	emrD		fosA											oqxA / oqxB		oqxA / oqxB
A27779	34	5.5	1	Klebsiella pneumoniae	SAMN42539212	3172	08.08.2022	Germany	2	1	0	2	0													blaSHV-11								emrD		fosA											oqxA / oqxB		oqxA / oqxB
A25956	11	5.6	1	Klebsiella pneumoniae	SAMN42539074	5859	10.04.2022	Germany	4	0	11	3	1	aac(6')-Ib-cr5, aac(6')-Ib-cr5 / aph(3')-VI			armA		aac(6')-Ib-cr5, aac(6')-Ib-cr5 / aph(3')-VI			aac(6')-Ib-cr5, aac(6')-Ib-cr5				blaSHV-11	blaNDM-1		blaCTX-M-15 (ESBL), blaCTX-M-15 (ESBL) / blaOXA-1, blaOXA-1			ble	pmrB_R256G	emrD		fosA, fosA				mph(A) / msr(E)	mph(A) / mph(E) / msr(E)	mph(A)	mph(A)		catA1		oqxA / oqxB	qacEdelta1	aac(6')-Ib-cr5, aac(6')-Ib-cr5 / gyrA_S83I / oqxA / oqxB / parC_S80I / qnrB1 / qnrS1
A31930	8	5.3	1	Klebsiella pneumoniae	SAMN42540017	469	27.04.2023	Germany	1	0	9	0	1						aph(3')-Ia		aadA2 / aph(3'')-Ib / aph(6)-Id					blaSHV-11								emrD						mph(A)	mph(A)	mph(A)	mph(A)				oqxA / oqxB	qacEdelta1	oqxA / oqxB / qnrS1
A31773	14	5.6	1	Klebsiella pneumoniae	SAMN42540005	37	18.04.2023	Germany	2	1	0	2	0													blaSHV-11 / blaTEM-1			blaCTX-M-15 (ESBL)				pmrB_R256G	emrD		fosA											oqxA / oqxB	qacEdelta1	oqxA / oqxB / qnrS1
A28069	14	5.8	1	Klebsiella pneumoniae	SAMN42539239	147	25.08.2022	Germany	2	1	0	2	0	aac(6')-Ib					aac(6')-Ib		aadA1	aac(6')-Ib				blaOXA-9 / blaSHV-11 / blaTEM-1			blaCTX-M-15 (ESBL), blaCTX-M-15 (ESBL)				pmrB_R256G	emrD						mph(A)	mph(A)	mph(A)	mph(A)				oqxA / oqxB	qacEdelta1	gyrA_S83I / oqxA / oqxB / parC_S80I / qnrS1, qnrS1
A26406	20	5.8	1	Klebsiella pneumoniae	SAMN42539121	307	08.05.2022	Germany	5	1	0	5	0				armA				aadA5 / aph(3'')-Ib / aph(6)-Id					blaOXA / blaSHV-28 / blaTEM-1, blaTEM-1, blaTEM-1	blaKPC-3 (carbapenemase)		blaCTX-M-15 (ESBL), blaCTX-M-15 (ESBL)					emrD		fosA				msr(E)	mph(E) / msr(E)						oqxA / oqxB19	qacEdelta1	gyrA_S83I / oqxA / oqxB19 / parC_S80I / qnrB1
A27782	21	5.5	1	Klebsiella pneumoniae	SAMN42539215	3172	08.08.2022	Germany	2	1	0	2	0													blaSHV-11								emrD		fosA											oqxB		oqxB
A32164	28	5.6	1	Klebsiella pneumoniae	SAMN42540040	35	25.05.2023	Germany	4	1	0	3	1													blaSHV-1, blaSHV-1, blaSHV-1, blaSHV-1 / blaSHV-33								emrD		fosA											oqxA3 / oqxB19		oqxA3 / oqxB19
A27620	13	5.3	1	Klebsiella pneumoniae	SAMN42539185	441	25.07.2022	Germany	2	1	0	0	3	aac(6')-Ib-cr5					aac(6')-Ib-cr5			aac(6')-Ib-cr5				blaOXA / blaSHV-168			blaDHA-1 (AmpC)					emrD		fosA									catB3		oqxA / oqxB	qacEdelta1	aac(6')-Ib-cr5 / oqxA / oqxB / qnrB4
24105	12	5.8	1	Klebsiella pneumoniae	SAMN42539000	45	03.01.2022	Germany	6	0	3	5	1													blaSHV-1, blaSHV-1, blaSHV-1							pmrB_R256G	emrD		fosA											oqxA11		gyrA_S83F / oqxA11
A26317	34	5.4	1	Klebsiella pneumoniae	SAMN42539084	661	02.05.2022	Germany	1	1	0	1	0						aph(3')-Ia		aadA2 / aph(3'')-Ib / aph(6)-Id					blaSHV-27			blaCTX-M-15 (ESBL)					emrD		fosA				mph(A)	mph(A)	mph(A)	mph(A)		catA2		oqxA / oqxB25	qacEdelta1	oqxA / oqxB25 / qnrS1
A28533	10	5.6	1	Klebsiella pneumoniae	SAMN42539830	11	26.09.2022	Germany	6	0	4	5	1		rmtF1		aac(6')-Ib									blaSHV-11	blaOXA-48 (carbapenemase)		blaCTX-M-15 (ESBL)				pmrB_R256G	emrD		fosA									catB		oqxA / oqxB		gyrA_S83I / oqxA / oqxB / parC_S80I / qnrB1
A28064	23	5.3	1	Klebsiella pneumoniae	SAMN42539235	37	26.08.2022	Germany	0	0	1	0	0	aac(6')-Ib-cr5			aac(3)-IIe		aac(6')-Ib-cr5		aph(3'')-Ib / aph(6)-Id	aac(6')-Ib-cr5				blaSHV-11 / blaTEM-1			blaCTX-M-15 (ESBL), blaCTX-M-15 (ESBL) / blaOXA-1				pmrB_R256G	emrD		fosA											oqxA / oqxB		aac(6')-Ib-cr5 / oqxA / oqxB / qnrB1
A27958	17	5.6	1	Klebsiella pneumoniae	SAMN42539228	12	15.08.2022	Germany	6	1	0	6	0													blaSHV-11							pmrB_R256G	emrD		fosA											oqxA / oqxB		oqxA / oqxB
A28292	9	5.4	1	Klebsiella pneumoniae	SAMN42539256	11	08.09.2022	Germany	5	0	7	4	1		rmtF1		aac(6')-Ib									blaSHV-11	blaOXA-48 (carbapenemase)						pmrB_R256G	emrD		fosA									catB		oqxA		gyrA_S83I / oqxA / parC_S80I
A32322	26	5.9	1	Klebsiella pneumoniae	SAMN42540056	405	09.06.2023	Germany	3	1	0	2	1	aac(6')-Ib-cr5			ant(2'')-Ia, ant(2'')-Ia / armA, armA, armA		aac(6')-Ib-cr5 / ant(2'')-Ia, ant(2'')-Ia		aadA1, aadA1, aadA1	aac(6')-Ib-cr5 / ant(2'')-Ia, ant(2'')-Ia				blaSHV-76			blaCTX-M-15 (ESBL) / blaOXA-1 / blaOXA-10					emrD		fosA				msr(E), msr(E)	mph(E), mph(E) / msr(E), msr(E)				cmlA5, cmlA5		oqxA / oqxB14	qacEdelta1, qacEdelta1, qacEdelta1 / qacL	aac(6')-Ib-cr5 / oqxA / oqxB14 / qnrB1
A27285	14	5.8	1	Klebsiella pneumoniae	SAMN42539169	307	04.07.2022	Germany	5	0	1	5	0				armA				aadA5 / aph(3'')-Ib / aph(6)-Id					blaOXA / blaSHV-28 / blaTEM / blaTEM-1, blaTEM-1	blaKPC-3 (carbapenemase)		blaCTX-M-15 (ESBL), blaCTX-M-15 (ESBL)					emrD		fosA				msr(E)	mph(E) / msr(E)						oqxA / oqxB19	qacEdelta1	gyrA_S83I / oqxA / oqxB19 / parC_S80I / qnrB1
A26537	11	5.2	1	Klebsiella pneumoniae	SAMN42539134	661	20.05.2022	Germany	1	0	3	0	2						aph(3')-Ia		aph(3'')-Ib / aph(6)-Id					blaSHV-27			blaCTX-M-15 (ESBL)					emrD		fosA											oqxA / oqxB25		oqxA / oqxB25 / qnrS1
A29845	17	5.6	1	Klebsiella pneumoniae	SAMN42539905	392	12.01.2023	Germany	0	0	4	0	0								aph(3'')-Ib / aph(6)-Id					blaSHV-11 / blaTEM-1			blaCTX-M-15 (ESBL), blaCTX-M-15 (ESBL)				pmrB_R256G	emrD													oqxA / oqxB		gyrA_S83I / oqxA / oqxB / parC_S80I / qnrB1
A28401	53	5.8	1	Klebsiella pneumoniae	SAMN42539263	45	19.09.2022	Germany	2	1	0	2	0	aac(6')-Ib-cr5					aac(6')-Ib-cr5		aph(3'')-Ib / aph(6)-Id	aac(6')-Ib-cr5				blaSHV-1, blaSHV-1 / blaTEM-1			blaCTX-M-15 (ESBL) / blaOXA-1				pmrB_R256G	emrD		fosA											oqxA11 / oqxB		aac(6')-Ib-cr5 / oqxA11 / oqxB / qnrB1
A31130	15	5.4	1	Klebsiella pneumoniae	SAMN42539950	193	26.02.2023	Germany	7	0	4	4	3	aac(6')-Ib-cr5					aac(6')-Ib-cr5		aadA16	aac(6')-Ib-cr5				blaSHV-61 / blaTEM-1			blaCTX-M-55 (ESBL), blaCTX-M-55 (ESBL), blaCTX-M-55 (ESBL), blaCTX-M-55 (ESBL)					emrD		fosA				mph(A)	mph(A)	mph(A)	mph(A)				oqxA / oqxB25	qacEdelta1	aac(6')-Ib-cr5 / gyrA_S83I / oqxA / oqxB25 / parC_S80I / qnrS1
A32321	21	5.8	1	Klebsiella pneumoniae	SAMN42540055	307	09.06.2023	Germany	3	1	0	2	1								aph(3'')-Ib / aph(6)-Id					blaSHV-28 / blaTEM-1			blaCTX-M-15 (ESBL), blaCTX-M-15 (ESBL)					emrD		fosA											oqxA		gyrA_S83I / oqxA / parC_S80I / qnrB1
A30604	32	5.4	1	Klebsiella pneumoniae	SAMN42539922	25	30.01.2023	Germany	2	1	0	2	0								aadA2					blaSHV-11			blaCTX-M-15 (ESBL)					emrD		fosA				mph(A)	mph(A)	mph(A)	mph(A)				oqxA / oqxB19	qacEdelta1	oqxA / oqxB19
A24986	33	5.5	0.98	Klebsiella quasipneumoniae	SAMN42539039	2059	10.02.2022	Germany	2	0	1	2	0								aadA2 / aph(3'')-Ib / aph(6)-Id					blaOKP-B-2			blaCTX-M-15 (ESBL)					emrD		fosA				mph(A)	mph(A)	mph(A)	mph(A)				oqxA / oqxB	qacEdelta1	oqxA / oqxB / qnrS1
A29100	13	5.6	1	Klebsiella quasipneumoniae	SAMN42539870	2010	10.11.2022	Germany	2	0	2	1	2						aph(3')-Ia		aadA2 / aph(3'')-Ib / aph(6)-Id					blaOKP-A-9			blaCTX-M-15 (ESBL), blaCTX-M-15 (ESBL), blaCTX-M-15 (ESBL)					emrD													oqxA / oqxB	qacEdelta1	oqxA / oqxB / qnrS1
A24775	59	5.9	0.99	Klebsiella variicola	SAMN42539031	925	04.02.2022	Germany	2	1	0	2	0								aadA5					blaLEN-2			blaCTX-M-15 (ESBL)					emrD						mph(A)	mph(A)	mph(A)	mph(A)				oqxA / oqxB	qacEdelta1	oqxA / oqxB / qnrS1
A26462	34	4.3	1	Morganella morganii	SAMN42539126		12.05.2022	Germany	7	1	0	6	1								aadA1 / aph(3'')-Ib						blaOXA-48 (carbapenemase)		blaCTX-M-15 (ESBL) / blaDHA-1 (AmpC)																catA2 / catB2				qnrD1 / qnrS1
A25953	35	3.9	0.99	Morganella morganii	SAMN42539072		16.04.2022	Germany	0	0	5	0	0	aac(6')-Ib-cr5			aac(3)-IIe		aac(6')-Ib-cr5		aadA1	aac(6')-Ib-cr5							blaCTX-M (ESBL) / blaMOR-2 (AmpC) / blaOXA-1																				aac(6')-Ib-cr5
A29005	70	3.9	0.99	Morganella morganii	SAMN42539861		08.11.2022	Germany	0	0	1	0	0				aac(3)-IId				aadA5								blaDHA-9 (AmpC)											mph(A)	mph(A)	mph(A)	mph(A)		catA2			qacEdelta1
A28603	73	4	1	Morganella morganii	SAMN42539834		04.10.2022	Germany	1	1	0	0	1																blaDHA-1 (AmpC)																catA2				qnrD1, qnrD1
A31143	13	3.9	0.99	Morganella morganii	SAMN42539958		22.02.2023	Germany	0	0	1	0	0				aac(3)-IId				aadA5								blaDHA-9 (AmpC)											mph(A)	mph(A)	mph(A)	mph(A)		catA2			qacEdelta1
A27745	30	4	1	Morganella morganii	SAMN42539204		04.08.2022	Germany	1	1	0	1	0																blaDHA (AmpC)
A28531	69	4	0.99	Morganella morganii	SAMN42539828		28.09.2022	Germany	2	0	1	1	1																blaDHA (AmpC)																				qnrD1, qnrD1
A31016	43	4.8	0.94	Pantoea agglomerans	SAMN42539942		10.01.2023	Germany	2	2	0	2	0
A31034	21	4	1	Proteus mirabilis	SAMN42539949		24.02.2023	Germany	0	0	1	0	0								aadA1								blaCMY-2 (AmpC)																catA			qacL
A27672	36	4	1	Proteus mirabilis	SAMN42539196		28.07.2022	Germany	0	0	1	0	0						aph(3')-Ia		aadA1, aadA1								blaCTX-M-2 (ESBL)																catA / catA1			qacEdelta1, qacEdelta1
A26332	24	4.3	1	Proteus mirabilis	SAMN42539098		01.05.2022	Germany	2	1	0	2	0				aac(3)-IId / armA				aadA1 / aadA5								blaCTX-M-136 (ESBL) / blaSHV-12 (ESBL)											msr(E)	mph(E) / msr(E)				catA / catA1			qacEdelta1
A25355	208	3.9	1	Proteus mirabilis	SAMN42539044		26.02.2022	Germany	0	0	1	0	0						aph(3')-Ia		aadA1								blaCTX-M-1 (ESBL)																catA / catA1
A31498	18	4	1	Proteus mirabilis	SAMN42539980		26.03.2023	Germany	0	0	1	0	0						aph(3')-Ia		aadA1, aadA1								blaCTX-M-2 (ESBL), blaCTX-M-2 (ESBL)																catA / catA1			qacEdelta1, qacEdelta1, qacEdelta1
A29003	21	4.1	0.99	Proteus mirabilis	SAMN42539859		09.11.2022	Germany	0	0	2	0	0	aac(6')-Ib			ant(2'')-Ia		aac(6')-Ib / ant(2'')-Ia		aadA1 / aph(3'')-Ib / aph(6)-Id	aac(6')-Ib / ant(2'')-Ia				blaTEM-1			blaVEB-6 (ESBL)																catA / catA1			qacEdelta1, qacEdelta1, qacEdelta1	qnrA1
A29006	27	4.1	1	Proteus mirabilis	SAMN42539862		08.11.2022	Germany	0	0	2	0	0	aac(6')-Ib-cr5			aac(3)-IIe		aac(6')-Ib-cr5 / aph(3')-Ia		aadA22 / aph(3'')-Ib / aph(6)-Id	aac(6')-Ib-cr5							blaCTX-M-15 (ESBL) / blaOXA-1																catA / catA1			qacEdelta1	aac(6')-Ib-cr5
A32283	36	4	1	Proteus vulgaris	SAMN42540051		06.06.2023	Germany	0	0	1	0	0								aadA1 / aph(3'')-Ib / aph(6)-Id								blaCTX-M-15 (ESBL)
A26614	46	4.8	1	Providencia stuartii	SAMN42539136		23.05.2022	Germany	1	1	0	1	0	aac(6')-Ib3	rmtC		aac(2')-Ia / armA		aac(6')-Ib3		aadA1, aadA1 / aph(3'')-Ib / aph(6)-Id	aac(2')-Ia / aac(6')-Ib3					blaNDM-1		blaCMY-16 (AmpC) / blaOXA-10			ble								msr(E)	mph(E) / msr(E)				catA3 / cmlA5 / floR	floR		qacEdelta1, qacEdelta1
A26325	21	6.8	1	Pseudomonas aeruginosa	SAMN42539092	773	01.05.2022	Germany	0	0	1	0	0		rmtB4				aph(3')-IIb							blaOXA-395	blaNDM-1		blaPDC-16 (AmpC)				pmrB_V15I	mexA / mexE / mexX		fosA									catB7 / floR2	floR2		qacEdelta1	gyrA_T83I / parC_S87L / qnrVC1
A27087	16	6.9	1	Pseudomonas aeruginosa	SAMN42539162	308	26.06.2022	Germany	0	0	1	0	0						aph(3')-IIb							blaOXA-488			blaPDC-19a (AmpC)				pmrB_V15I	mexA / mexE / mexX	crpP, crpP	fosA									catB7
A32474	63	6.4	1	Pseudomonas aeruginosa	SAMN42540069	2555	19.06.2023	Germany	0	0	1	0	0						aph(3')-IIb							blaOXA-395			blaPDC-36 (AmpC)				pmrB_V15I	mexA / mexE / mexX		fosA									catB7
A28381	28	6.7	1	Pseudomonas aeruginosa	SAMN42539261	560	18.08.2022	Germany	0	0	1	0	0						aph(3')-IIb							blaOXA-488			blaPDC-30 (AmpC)				pmrB_V15I	mexA / mexE / mexX	crpP										catB7
A31406	10	6.4	1	Pseudomonas aeruginosa	SAMN42539967	316	17.03.2023	Germany	0	0	2	0	0						aph(3')-IIb							blaOXA-395			blaPDC-36 (AmpC)				pmrB_V15I	mexA / mexE / mexX		fosA									catB7
A29012	28	6.4	1	Pseudomonas aeruginosa	SAMN42539863	4929	11.11.2022	Germany	0	0	1	0	0						aph(3')-IIb							blaOXA-494	oprD_W339STOP		blaPDC-3 (AmpC)					mexA / mexX		fosA									catB7				gyrA_T83I / parC_S87L
A31645	4	6.4	1	Pseudomonas aeruginosa	SAMN42539998	4	12.04.2023	Germany	0	0	7	0	0						aph(3')-IIb										blaPDC-107 (AmpC)					mexA / mexE / mexX		fosA									catB7
A27312	31	6.1	0.99	Pseudomonas aeruginosa	SAMN42539177	242	05.07.2022	Germany	0	0	1	0	0						aph(3')-IIb							blaOXA-1034			blaPDC (AmpC)					mexA / mexE		fosA									catB7
A26463	36	6.6	0.99	Pseudomonas aeruginosa	SAMN42539127	2102	13.05.2022	Germany	2	0	1	2	0						aph(3')-IIb							blaOXA-50			blaPDC-5 (AmpC)					mexA / mexE / mexX		fosA									catB7
A29812	12	6.7	1	Pseudomonas aeruginosa	SAMN42539899	348	06.01.2023	Germany	1	1	8	1	0						aph(3')-IIb							blaOXA-494			blaPDC-5 (AmpC)					mexA / mexE / mexX	crpP	fosA									catB7				gyrA_T83I
A28380	14	6.5	1	Pseudomonas aeruginosa	SAMN42539260	170	15.07.2022	Germany	0	0	2	0	0						aph(3')-IIb							blaOXA-847			blaPDC-3 (AmpC)					mexA / mexE / mexX	crpP	fosA									catB7
A32326	15	6.4	1	Pseudomonas aeruginosa	SAMN42540058	198	08.06.2023	Germany	0	0	2	0	0						aph(3')-IIb							blaOXA-50			blaPDC-31 (AmpC)					mexA / mexE / mexX	crpP	fosA									catB7
24103	34	6.9	1	Pseudomonas aeruginosa	SAMN42538998	395	07.01.2022	Germany	0	0	1	0	0						aph(3')-IIb							blaOXA-905			blaPDC-8 (AmpC)					mexA / mexE / mexX	crpP	fosA									catB7
24247	68	6.9	1	Pseudomonas aeruginosa	SAMN42539013	253	16.01.2022	Germany	0	0	1	0	0						aph(3')-IIb							blaOXA-488			blaPDC-34 (AmpC)				pmrB_V15I	mexA / mexE / mexX	crpP	fosA									catB7				gyrA_T83I
A26461	17	6.9	1	Pseudomonas aeruginosa	SAMN42539125	773	09.05.2022	Germany	0	0	1	0	0		rmtB4				aph(3')-IIb							blaOXA-395	blaNDM-1		blaPDC-16 (AmpC)				pmrB_V15I	mexA / mexE / mexX		fosA									catB7 / floR2	floR2		qacEdelta1	gyrA_T83I / parC_S87L / qnrVC1
A31468	31	6.5	0.99	Pseudomonas aeruginosa	SAMN42539978	2331	20.03.2023	Germany	0	0	3	0	0						aph(3')-IIb							blaOXA-494			blaPDC-31 (AmpC)					mexA / mexE / mexX	crpP	fosA									catB7				gyrA_T83I
A27621	30	6.5	1	Pseudomonas aeruginosa	SAMN42539186	605	25.07.2022	Germany	1	1	0	1	0						aph(3')-IIb							blaOXA-494			blaPDC-3 (AmpC)					mexA / mexE / mexX	crpP	fosA									catB7
A29342	50	6.4	1	Pseudomonas aeruginosa	SAMN42539884	792	26.11.2022	Germany	1	1	0	1	0						aph(3')-IIb							blaOXA-396	oprD_W65STOP		blaPDC-5 (AmpC)					mexA / mexE / mexX		fosA									catB7				gyrA_T83I
A24980	23	6.9	1	Pseudomonas aeruginosa	SAMN42539033	390	07.02.2022	Germany	0	0	2	0	0						aph(3')-IIb							blaOXA-494	ftsI_R504C		blaPDC-71 (AmpC)					mexA / mexE / mexX	crpP	fosA									catB7				gyrB_E468D
A30637	20	6.4	1	Pseudomonas aeruginosa	SAMN42539928	4386	01.02.2023	Germany	0	0	1	0	0						aph(3')-IIb							blaOXA-50			blaPDC-8 (AmpC)					mexA / mexE / mexX	crpP	fosA									catB7
24100	42	6.9	1	Pseudomonas aeruginosa	SAMN42538995	253	03.01.2022	Germany	0	0	1	0	0						aph(3')-IIb							blaOXA-488			blaPDC-34 (AmpC)				pmrB_V15I	mexA / mexE / mexX	crpP	fosA									catB7				gyrA_T83I
A31408	10	6.4	1	Pseudomonas aeruginosa	SAMN42539969	4	17.03.2023	Germany	0	0	2	0	0						aph(3')-IIb										blaPDC-107 (AmpC)					mexA / mexE / mexX		fosA									catB7
A31771	16	7	1	Pseudomonas aeruginosa	SAMN42540003	621	18.04.2023	Germany	0	0	1	0	0						aph(3')-IIb							blaOXA-914			blaPDC-5 (AmpC)					mexA / mexE / mexX	crpP	fosA									catB7
A26725	18	7.2	1	Pseudomonas aeruginosa	SAMN42539145	446	01.06.2022	Germany	0	0	1	0	0				aac(6')-Ib4		aph(3')-IIb		aph(6)-Id					blaOXA-1120 / blaOXA-848			blaPDC-16 (AmpC)					mexA / mexE / mexX	crpP	fosA									catB7			qacF
A26059	8	6.6	1	Pseudomonas aeruginosa	SAMN42539078	640	21.04.2022	Germany	1	0	30	1	0						aph(3')-IIb							blaOXA-904			ampR_D135G / blaPDC-3 (AmpC)					mexA / mexE / mexX		fosA									catB7
A25471	47	6.4	1	Pseudomonas aeruginosa	SAMN42539046	2545	05.03.2022	Germany	0	0	1	0	0						aph(3')-IIb							blaOXA-50			blaPDC-120 (AmpC)					mexA / mexE / mexX		fosA									catB7				gyrA_D87N
A31627	34	6.3	1	Pseudomonas aeruginosa	SAMN42539996	14	02.04.2023	Germany	0	0	1	0	0						aph(3')-IIb							blaOXA-494			blaPDC-8 (AmpC)					mexA / mexE / mexX		fosA									catB7
A32204	15	6.4	1	Pseudomonas aeruginosa	SAMN42540042	3705	25.05.2023	Germany	0	0	2	0	0						aph(3')-IIb							blaOXA-494			blaPDC-3 (AmpC)					mexA / mexE / mexX	crpP	fosA									catB7
A28602	81	6.8	1	Pseudomonas aeruginosa	SAMN42539833	309	07.10.2022	Germany	0	0	1	0	0						aph(3')-IIb							blaOXA-1035			blaPDC-19a (AmpC)				pmrB_V15I	mexA / mexE / mexX	crpP	fosA									catB7				gyrA_T83I
A26536	28	6.9	1	Pseudomonas aeruginosa	SAMN42539133	235	16.05.2022	Germany	0	0	1	0	0				aac(6')-Ib4		aph(3')-IIb		aadA1 / aadA6					blaOXA-488	oprD_W277STOP		blaPDC-35 (AmpC)					mexA / mexE / mexX	crpP	fosA									catB7			qacEdelta1	gyrA_T83I / parC_S87L
A26891	51	6.7	1	Pseudomonas aeruginosa	SAMN42539156	245	13.06.2022	Germany	0	0	1	0	0						aph(3')-IIb							blaOXA-494			blaPDC-5 (AmpC)					mexA / mexE / mexX	crpP	fosA
A29723	47	7	1	Pseudomonas aeruginosa	SAMN42539896	298	02.01.2023	Germany	0	0	2	0	0						aph(3')-IIb							blaOXA-848			blaPDC-16 (AmpC)					mexA / mexE / mexX	crpP	fosA									catB7
A32345	10	6.4	1	Pseudomonas aeruginosa	SAMN42540062	198	12.06.2023	Germany	0	0	11	0	0						aph(3')-IIb							blaOXA-50			blaPDC-31 (AmpC)					mexA / mexE / mexX	crpP	fosA									catB7
A30830	13	6.9	1	Pseudomonas aeruginosa	SAMN42539930	378	30.01.2023	Germany	0	0	1	0	0						aph(3')-IIb							blaOXA-1028			blaPDC-8 (AmpC)					mexA / mexE / mexX	crpP	fosA									catB7
A26840	16	7.2	1	Pseudomonas aeruginosa	SAMN42539151	446	10.06.2022	Germany	0	0	1	0	0				aac(6')-Ib4		aph(3')-IIb		aph(6)-Id					blaOXA-1120 / blaOXA-848			blaPDC-16 (AmpC)					mexA / mexE / mexX	crpP	fosA									catB7			qacF
A24591	20	6.5	1	Pseudomonas aeruginosa	SAMN42539024	865	20.01.2022	Germany	1	1	0	1	0						aph(3')-IIb							blaOXA-486	oprD_W277STOP		blaPDC (AmpC)					mexA / mexE / mexX	crpP	fosA									catB7				gyrA_T83I
A28532	28	6.6	1	Pseudomonas aeruginosa	SAMN42539829	348	28.09.2022	Germany	0	0	1	0	0						aph(3')-IIb							blaOXA-494			blaPDC-5 (AmpC)					mexA / mexE / mexX	crpP	fosA									catB7
A32018	7	6.8	1	Pseudomonas aeruginosa	SAMN42540029	27	10.05.2023	Germany	0	0	1	0	0						aph(3')-IIb							blaOXA-494			blaPDC-15 (AmpC)					mexA / mexE / mexX	crpP	fosA									catB7				gyrA_T83I / parC_S87L
A29847	33	6.7	1	Pseudomonas aeruginosa	SAMN42539907	348	13.01.2023	Germany	0	0	1	0	0						aph(3')-IIb							blaOXA-494			blaPDC-5 (AmpC)					mexA / mexE / mexX	crpP	fosA									catB7				gyrA_T83I
A27287	19	6.9	1	Pseudomonas aeruginosa	SAMN42539171	186	04.07.2022	Germany	0	0	1	0	0						aph(3')-IIb							blaOXA-396			blaPDC-60 (AmpC)					mexA / mexE / mexX	crpP	fosA									catB7
A28601	33	6.8	1	Pseudomonas aeruginosa	SAMN42539832	640	05.10.2022	Germany	1	1	0	1	0						aph(3')-IIb							blaOXA-904			ampR_D135G / blaPDC-3 (AmpC)					mexA / mexE / mexX		fosA									catB7
A29004	17	6.4	1	Pseudomonas aeruginosa	SAMN42539860	836	09.11.2022	Germany	0	0	1	0	0						aph(3')-IIb							blaOXA-851			blaPDC-3 (AmpC)					mexA / mexE / mexX	crpP	fosA									catB7
A30284	44	6.3	1	Pseudomonas aeruginosa	SAMN42539913	4927	19.01.2023	Germany	0	0	1	0	0						aph(3')-IIb							blaOXA-396			blaPDC-3 (AmpC)					mexA / mexE / mexX		fosA									catB7
A31772	65	7	1	Pseudomonas aeruginosa	SAMN42540004	621	18.04.2023	Germany	1	1	0	1	0						aph(3')-IIb							blaOXA-914			blaPDC-5 (AmpC)					mexA / mexE / mexX	crpP	fosA									catB7
A24357	130	7.2	1	Pseudomonas aeruginosa	SAMN42539020	108	20.01.2022	Germany	1	1	0	1	0						aph(3')-IIb							blaOXA-396			blaPDC-5 (AmpC)					mexA / mexE / mexX	crpP	fosA									catB7
A26889	46	7.2	1	Pseudomonas aeruginosa	SAMN42539154	446	13.06.2022	Germany	0	0	1	0	0				aac(6')-Ib4		aph(3')-IIb		aph(6)-Id					blaOXA-1120 / blaOXA-848			blaPDC-16 (AmpC)					mexA / mexE / mexX	crpP	fosA									catB7			qacF
A31005	42	7.2	1	Pseudomonas aeruginosa	SAMN42539941	17	14.02.2023	Germany	0	0	1	0	0				aac(6')-Ib4, aac(6')-Ib4		aph(3')-IIb		aph(6)-Id, aph(6)-Id					blaOXA-50			blaOXA-35 (ESBL), blaOXA-35 (ESBL) / blaPDC-8 (AmpC)					mexA / mexE / mexX	crpP	fosA									catB7			qacF, qacF
A28379	10	7	1	Pseudomonas aeruginosa	SAMN42539259	179	18.08.2022	Germany	0	0	5	0	0						aph(3')-IIb							blaOXA-396			blaPDC-8 (AmpC)					mexA / mexE / mexX	crpP	fosA									catB7
A31628	14	6.3	1	Pseudomonas aeruginosa	SAMN42539997	14	02.04.2023	Germany	0	0	1	0	0						aph(3')-IIb							blaOXA-494			blaPDC-8 (AmpC)					mexA / mexE / mexX		fosA									catB7
24026	52	6.8	1	Pseudomonas aeruginosa	SAMN42538993	309	03.01.2022	Germany	0	0	1	0	0						aph(3')-IIb							blaOXA-1035			blaPDC-19a (AmpC)				pmrB_V15I	mexA / mexE / mexX		fosA									catB7
A24592	33	6.5	1	Pseudomonas aeruginosa	SAMN42539025	865	20.01.2022	Germany	1	1	0	1	0						aph(3')-IIb							blaOXA-486			blaPDC-3 (AmpC)					mexA / mexE / mexX	crpP	fosA									catB7				gyrA_T83I
A27899	20	6.4	1	Pseudomonas aeruginosa	SAMN42539226	1565	16.08.2022	Germany	0	0	4	0	0						aph(3')-IIb							blaOXA-50			blaPDC-20 (AmpC)					mexA / mexE / mexX		fosA									catB7
A28906	42	7.1	1	Pseudomonas aeruginosa	SAMN42539852	309	30.10.2022	Germany	0	0	2	0	0						aph(3')-IIb							blaOXA-1035	ftsI_F533L		ampR_D135G / blaPDC-19a (AmpC)				pmrB_V15I	mexA / mexE / mexX	crpP	fosA									catB7
A31583	5	7.4	1	Pseudomonas aeruginosa	SAMN42539995	282	01.04.2023	Germany	0	0	6	0	0						aph(3')-IIb							blaOXA-50			blaPDC-103 (AmpC)					mexE	crpP, crpP	fosA									catB7				gyrA_T83I / parE_A473V
A27086	9	6.2	1	Pseudomonas aeruginosa	SAMN42539161	242	23.06.2022	Germany	0	0	8	0	0						aph(3')-IIb							blaOXA-1034			blaPDC-3 (AmpC)					mexA / mexE		fosA									catB7				gyrB_S466F
A32339	54	6.8	1	Pseudomonas aeruginosa	SAMN42540060	347	12.06.2023	Germany	0	0	1	0	0						aph(3')-IIb							blaOXA-50			blaPDC-120 (AmpC)					mexA / mexE / mexX	crpP	fosA									catB7
A30285	20	6.3	0.99	Pseudomonas aeruginosa	SAMN42539914	4290	18.01.2023	Germany	0	0	1	0	0						aph(3')-IIb							blaOXA-1188			blaPDC-19a (AmpC)					mexA / mexE / mexX		fosA									catB7				gyrA_T83I
A27853	18	6.4	1	Pseudomonas aeruginosa	SAMN42539216	1565	11.08.2022	Germany	0	0	2	0	0						aph(3')-IIb							blaOXA-50			blaPDC-20 (AmpC)					mexA / mexE / mexX		fosA									catB7
A28263	18	6.4	1	Pseudomonas aeruginosa	SAMN42539253	564	09.09.2022	Germany	0	0	3	0	0						aph(3')-IIb							blaOXA-851			blaPDC-121 (AmpC)					mexA / mexE / mexX		fosA									catB7				gyrA_D87N
A25430	17	6.9	1	Pseudomonas aeruginosa	SAMN42539045	390	11.02.2022	Germany	0	0	1	0	0						aph(3')-IIb							blaOXA-494	ftsI_R504C		blaPDC-71 (AmpC)					mexA / mexE / mexX	crpP	fosA									catB7				gyrB_E468D
A32207	16	6.6	1	Pseudomonas aeruginosa	SAMN42540044	389	26.05.2023	Germany	0	0	5	0	0						aph(3')-IIb							blaOXA-50			blaPDC-1 (AmpC)					mexA / mexE / mexX		fosA									catB7
A31339	12	6.9	1	Pseudomonas aeruginosa	SAMN42539965	111	13.03.2023	Germany	0	0	1	0	0						aph(3')-IIb							blaOXA-395			blaPDC-1 (AmpC)				pmrB_V15I	mexA / mexE / mexX	crpP	fosA									catB7
24101	53	6.9	1	Pseudomonas aeruginosa	SAMN42538996	253	03.01.2022	Germany	0	1	1	0	0						aph(3')-IIb							blaOXA-488			blaPDC-34 (AmpC)				pmrB_V15I	mexA / mexE / mexX	crpP	fosA									catB7				gyrA_T83I
A28062	30	6.7	1	Pseudomonas aeruginosa	SAMN42539234	253	19.08.2022	Germany	0	0	2	0	0						aph(3')-IIb							blaOXA-488			blaPDC-34 (AmpC)				pmrB_V15I	mexA / mexE / mexX	crpP	fosA									catB7
A25954	14	6.8	0.99	Pseudomonas aeruginosa	SAMN42539073	2406	11.04.2022	Germany	0	0	1	0	0						aph(3')-IIb							blaOXA-848			blaPDC-28 (AmpC)				pmrB_V15I	mexA / mexE / mexX		fosA									catB7
A27668	49	6.6	1	Pseudomonas aeruginosa	SAMN42539192	1031	28.07.2022	Germany	0	0	1	0	0						aph(3')-IIb							blaOXA-488			blaPDC-3 (AmpC)					mexA / mexE / mexX	crpP	fosA									catB7
A32426	11	6.4	1	Pseudomonas aeruginosa	SAMN42540063	198	13.06.2023	Germany	0	0	15	0	0						aph(3')-IIb							blaOXA-50			blaPDC-31 (AmpC)					mexA / mexE / mexX	crpP	fosA									catB7
A31139	30	6.4	0.99	Pseudomonas monteilii	SAMN42539957		22.02.2023	Germany	1	0	2	1	0																					mexE / ttgA / ttgB / ttgR
A31136	26	6.4	0.98	Pseudomonas putida	SAMN42539955		22.02.2023	Germany	1	0	2	1	0																					mexE / ttgA / ttgB / ttgI / ttgR
24025	22	5.2	0.99	Serratia marcescens	SAMN42538992		03.01.2022	Germany	2	0	5	2	0		aac(6')														blaSRT (AmpC)					sdeA / smdA / smdB / smfY / ssmE
A31131	21	5.7	1	Serratia marcescens	SAMN42539951		27.02.2023	Germany	2	0	11	2	0	aph(3')-XV	aac(6')		aac(3)-IId / aac(6')-Ib4		aph(3')-XV		aadA1					blaTEM-1	blaVIM-1		blaSRT (AmpC)					sdeA / sdeB / smdA / smdB / smfY / ssmE						mph(A)	mph(A)	mph(A)	mph(A)		catB2			qacEdelta1
A25726	62	5.3	0.99	Serratia marcescens	SAMN42539062		20.03.2022	Germany	1	0	2	1	0		aac(6')														blaSRT (AmpC)					sdeA / smdA / smdB / smfY / ssmE
A28999	184	5.1	0.99	Serratia marcescens	SAMN42539855		04.11.2022	Germany	0	0	1	0	0		aac(6')-Ic														blaSRT-2 (AmpC)					sdeA / smdA / smdB / smfY / ssmE
A26716	36	5.2	0.99	Serratia marcescens	SAMN42539141		30.05.2022	Germany	0	0	1	0	0		aac(6')														blaSRT (AmpC)					sdeA / smdA / smdB / smfY / ssmE
A26715	26	5.2	0.99	Serratia marcescens	SAMN42539140		23.05.2022	Germany	0	0	2	0	0		aac(6')														blaSRT (AmpC)					sdeA / smdA / smdB / smfY / ssmE
A31138	51	5.3	0.99	Serratia marcescens	SAMN42539956		22.02.2023	Germany	0	0	1	0	0		aac(6')														blaSRT (AmpC)					sdeA / sdeB / smdA / smdB / smfY / ssmE
[truncated: 10 more columns]

## Sheet: Table S2
Table S2: Distribution of identified species in the dataset
Species	n = 540
Escherichia coli	278 (51.48%)
Klebsiella pneumoniae	97 (17.96%)
Pseudomonas aeruginosa	67 (12.41%)
Enterobacter hormaechei	45 (8.33%)
Morganella morganii	7 (1.30%)
Proteus mirabilis	7 (1.30%)
Serratia marcescens	7 (1.30%)
Citrobacter freundii	6 (1.11%)
Acinetobacter baumannii	2 (0.37%)
Citrobacter koseri	2 (0.37%)
Enterobacter asburiae	2 (0.37%)
Klebsiella michiganensis	2 (0.37%)
Klebsiella oxytoca	2 (0.37%)
Klebsiella quasipneumoniae	2 (0.37%)
Acinetobacter johnsonii	1 (0.19%)
Citrobacter farmeri	1 (0.19%)
Citrobacter murliniae	1 (0.19%)
Citrobacter youngae	1 (0.19%)
Enterobacter cloacae	1 (0.19%)
Enterobacter kobei	1 (0.19%)
Enterobacter ludwigii	1 (0.19%)
Klebsiella aerogenes	1 (0.19%)
Klebsiella variicola	1 (0.19%)
Pantoea agglomerans	1 (0.19%)
Proteus vulgaris	1 (0.19%)
Providencia stuartii	1 (0.19%)
Pseudomonas monteilii	1 (0.19%)
Pseudomonas putida	1 (0.19%)

## Sheet: Table S3
Table S3: Evaluation of cgMLST clusters
					Community contact		Hospital contact
cgMLST cluster #	ID	Species	ST	Maximal allelic distance	Zipcode level	Household level	Hospital	Ward	Room	epidemiological evaluation of transmissions	Comment
1	A26320	Enterobacter homaechei	104	1	0	0	1	1	1	probable transmission	transmission event
	A26322										twin sibling of patient above
	A26364
	A26361
	A26359										twin sibling of patient above
	A26363
	A26321
2	A26351	Enterobacter homaechei	190	5	0	0	1	0	0	contact (healthcare associated)
	A26357
	A26323
3	A27665	Enterobacter homaechei	98	3	0	0	1	0	0	contact (healthcare associated)
	A27858
4	A24981	Escherichia coli	69	5	0	0	0	0	0	no contact identified
	A29098
	A27546
5	A29269	Escherichia coli	131	3	0	0	1	1	1	probable transmission
	A26887
6	A28798	Escherichia coli	6396	3	0	0	0	0	0	no contact identified
	A25919
7	A27742	Escherichia coli	131	1	0	0	1	1	1	probable transmission
	A27088
8	A29468	Escherichia coli	69	3	1	1	0	0	0	contact (community associated)	husband and wife
	A32162
9	A24772	Escherichia coli	69	5	1	1	0	0	0	contact (healthcare associated)	both patients are residents in the same nursing home
	A31027
10	A25477	Escherichia coli	1406	2	0	0	0	0	0	no contact identified
	A26408
11	A31777	Escherichia coli	1193	1	1	1	1	1	1	probable transmission	mother and daughter (mother admitted as accompanying adult)
	A31647
12	A26105	Escherichia coli	131	2	0	0	1	1	1	probable transmission
	A25938
13	A26763	Escherichia coli	131	5	0	0	0	0	0	no contact identified
	A31965
14	A32244	Escherichia coli	131	2	0	0	0	0	0	contact (healthcare associated)	both patients were originally treated in the Ukraine
	A31962
15	A25765	Escherichia coli	131	5	1	1	0	0	0	contact (healthcare associated)	both patients are residents in the same nursing home
	A28795
16	A27780	Klebsiella pneumoniae	3172	2	0	0	1	1	1	probable transmission
	A27773
	A27782
	A27779
	A27856										transmission event
	A27959
	A27775
	A27777
17	A29257	Klebsiella pneumoniae	661	2	1	0	0	0	0	contact (healthcare associated)	both patients transfered from same NICU unit
	A26107
18	A26406	Klebsiella pneumoniae	307	2	0	0	1	0	0	contact (healthcare associated)
	A27286
19	A28405	Klebsiella pneumoniae	15	0	0	0	0	0	0	no contact identified
	A29166
20	A27778	Klebsiella pneumoniae	12	1	0	0	1	1	0	probable transmission
	A27958
	A27857
21	A31558	Klebsiella pneumoniae	307	2	0	0	0	0	0	no contact identified
	A32476
22	A32472	Klebsiella pneumoniae	35	0	0	0	0	0	0	no contact identified
	A32164
23	A28161	Klebsiella pneumoniae	147	0	0	0	1	0	0	contact (healthcare associated)
	A28167
24	A26716	Serratia marcescens	NA	0	0	0	1	0	0	contact (healthcare associated)
	A26715

## Sheet: Table S4
Table S4 : Evaluation of plasmid clusters and plasmid characteristics
					plasmid characteristics															Community contact		Hospital contact
Plasmid cluster #	ID	Species	ST	Allelic distances	Plasmid size (bp)	Rep type	Relaxase type	Predicted Mobility	GC content	Mash neighbour distance	Mash neighbour accession	Predicated host range	Primary cluster ID	Secondary cluster ID	AMRFinderPlus priority targets	AMRFinderPlus targets	iMGE(s) of Priority AMR	# contigs	Circularity	Zipcode	Houshold level	Hospital	Ward	Room	Epidemiological evaluation of transmissions	Comments
I	A28340	Escherichia coli	744	15 - 2147	94311	IncI-gamma/K1	MOBP, MOBP	mobilizable	0.507862	0.00136596	KU932033	Enterobacterales	AA474	AI605	Cephalosporin: blaSHV-12 (ESBL)	Cephalosporin: blaSHV-12 (ESBL)		1	Yes	0	0	0	0	0	no contact identified
I	A31776	Escherichia coli	744		92997	IncI-gamma/K1	MOBP, MOBP	mobilizable	0.507414	0.00105797	KU932033	Enterobacterales	AA474	AI605	Cephalosporin: blaSHV-12 (ESBL)	Cephalosporin: blaSHV-12 (ESBL)		1	Yes	0	0	0	0	0
I	A26762	Escherichia coli	58		113530	IncI-gamma/K1	MOBP, MOBP	conjugative	0.512191	0.00191916	MK070495	Enterobacterales	AA474	AI605	Cephalosporin: blaSHV-12 (ESBL)	Cephalosporin: blaSHV-12 (ESBL)_x000D_ Chloramphenicol: cmlA1_x000D_ Quaternary Ammonium: qacL_x000D_ Streptomycin: aadA1 / aadA2_x000D_ Sulfonamide: sul3		1	Yes	0	0	0	0	0
II	A24981	Escherichia coli	69	5 - 8	162867	IncFIA, IncFIB, IncFIC, IncQ1	MOBF, MOBF	conjugative	0.517072	0.00123693	CP018994	Pseudomonadota	AA176	AH856	Cephalosporin: blaCTX-M-1 (ESBL)	Cephalosporin: blaCTX-M-1 (ESBL)_x000D_ Azithromycin: mph(A)_x000D_ Beta-lactam: blaTEM-1_x000D_ Erythromycin: mph(A)_x000D_ Mercury: merP / merR / merT_x000D_ Organomercury: merC_x000D_ Spiramycin: mph(A)_x000D_ Streptomycin: aph(3'')-Ib / aph(6)-Id / aadA2_x000D_ Sulfonamide: sul2_x000D_ Telithromycin: mph(A)_x000D_ Tetracycline: tet(A)_x000D_ Trimethoprim: dfrA5_x000D_ Virulence And Stress: cv…		1	Yes	0	0	0	0	0	no contact identified
II	A29098	Escherichia coli	69		162861	IncFIA, IncFIB, IncFIC, IncQ1	MOBF, MOBF	conjugative	0.517067	0.00128842	CP018994	Pseudomonadota	AA176	AH856	Cephalosporin: blaCTX-M-1 (ESBL)	Cephalosporin: blaCTX-M-1 (ESBL)_x000D_ Azithromycin: mph(A)_x000D_ Beta-lactam: blaTEM-1_x000D_ Erythromycin: mph(A)_x000D_ Mercury: merP / merR / merT_x000D_ Organomercury: merC_x000D_ Quinolone: qnrS1_x000D_ Spiramycin: mph(A)_x000D_ Streptomycin: aph(3'')-Ib / aph(6)-Id / aadA2_x000D_ Sulfonamide: sul2_x000D_ Telithromycin: mph(A)_x000D_ Tetracycline: tet(A)_x000D_ Trimethoprim: dfrA5_x000D_ …		1	Yes	0	0	0	0	0
II	A27546	Escherichia coli	69		157311	IncFIA, IncFIB, IncFIC, IncQ1	MOBF, MOBF	conjugative	0.512977	0.000956583	KP398867	Pseudomonadota	AA176	AH856	Cephalosporin: blaCTX-M-1 (ESBL)	Cephalosporin: blaCTX-M-1 (ESBL)_x000D_ Azithromycin: mph(A)_x000D_ Beta-lactam: blaTEM-1_x000D_ Erythromycin: mph(A)_x000D_ Mercury: merP / merR / merT_x000D_ Organomercury: merC_x000D_ Quinolone: qnrS1_x000D_ Spiramycin: mph(A)_x000D_ Streptomycin: aph(3'')-Ib / aph(6)-Id / aadA2_x000D_ Sulfonamide: sul2_x000D_ Telithromycin: mph(A)_x000D_ Trimethoprim: dfrA5_x000D_ Virulence And Stress: cvaC /…		1	Yes	0	0	0	0	0
II	A25472	Escherichia coli	69		162864	IncFIA, IncFIB, IncFIC, IncQ1	MOBF	conjugative	0.517076	0.00126265	CP018994	Pseudomonadota	AA176	AH856	Cephalosporin: blaCTX-M-1 (ESBL)	Cephalosporin: blaCTX-M-1 (ESBL)_x000D_ Azithromycin: mph(A)_x000D_ Beta-lactam: blaTEM-1_x000D_ Erythromycin: mph(A)_x000D_ Mercury: merP / merR / merT_x000D_ Organomercury: merC_x000D_ Quinolone: qnrS1_x000D_ Spiramycin: mph(A)_x000D_ Streptomycin: aph(3'')-Ib / aph(6)-Id / aadA2_x000D_ Sulfonamide: sul2_x000D_ Telithromycin: mph(A)_x000D_ Tetracycline: tet(A)_x000D_ Trimethoprim: dfrA5_x000D_ …	n/a	1	Yes	0	0	0	0	0
III	A31572	Citrobacter freundii	22	NA	62693	IncR		mobilizable	0.532787	0.00369655	LT994837	Enterobacterales	AC289	AL407	Cephalosporin: blaDHA-1 (AmpC)	Cephalosporin: blaDHA-1 (AmpC) / blaOXA-1_x000D_ Amikacin: aac(6')-Ib-cr5_x000D_ Azithromycin: mph(A)_x000D_ Beta-lactam: blaTEM-1_x000D_ Chloramphenicol: catB3_x000D_ Erythromycin: mph(A)_x000D_ Kanamycin: aac(6')-Ib-cr5 / aph(3')-Ia_x000D_ Quaternary Ammonium: qacEdelta1_x000D_ Quinolone: aac(6')-Ib-cr5 / qnrB4_x000D_ Rifamycin: arr-3_x000D_ Spiramycin: mph(A)_x000D_ Sulfonamide: sul1 / sul1_x0…		1	Yes	0	0	0	0	0	no contact identified
III	A28441	Klebsiella pneumoniae	441		54496	IncR		mobilizable	0.539636	0.000191626	LT994837	Enterobacterales	AC289	AL407	Cephalosporin: blaDHA-1 (AmpC)	Cephalosporin: blaDHA-1 (AmpC) / blaOXA-1_x000D_ Amikacin: aac(6')-Ib-cr5_x000D_ Azithromycin: mph(A)_x000D_ Chloramphenicol: catB3_x000D_ Erythromycin: mph(A)_x000D_ Kanamycin: aac(6')-Ib-cr5_x000D_ Quaternary Ammonium: qacEdelta1_x000D_ Quinolone: aac(6')-Ib-cr5 / qnrB4_x000D_ Rifamycin: arr-3_x000D_ Spiramycin: mph(A)_x000D_ Sulfonamide: sul1 / sul1_x000D_ Telithromycin: mph(A)_x000D_ Tobramyc…		1	Yes	0	0	0	0	0
IV	A24775	Klebsiella variicola	925	NA	92981	IncFIA, IncFIC	MOBF, MOBF	conjugative	0.516417	0.000981871	CP026158	Enterobacterales	AA190	AH890	Cephalosporin: blaCTX-M-15 (ESBL)	Cephalosporin: blaCTX-M-15 (ESBL)_x000D_ Azithromycin: mph(A)_x000D_ Erythromycin: mph(A)_x000D_ Quaternary Ammonium: qacEdelta1_x000D_ Quinolone: qnrS1_x000D_ Spiramycin: mph(A)_x000D_ Streptomycin: aadA5_x000D_ Sulfonamide: sul1_x000D_ Telithromycin: mph(A)_x000D_ Trimethoprim: dfrA17		1	Yes	0	0	1	0	0	probable transmission contact (comunity/healthcare associated)
IV	A24772	Escherichia coli	69	2 - 2376	72475	IncFIA, IncFIC	MOBF, MOBF	conjugative	0.516206	0.00402654	CP033629	Enterobacterales	AA338	AI281	Cephalosporin: blaCTX-M-15 (ESBL)	Cephalosporin: blaCTX-M-15 (ESBL)_x000D_ Quinolone: qnrS1	cn_10642_IS26_blaCTX-M-15	1	Yes	1	1	1	0	0		patients are residents in the same nursing home
IV	A24983	Escherichia coli	167		92908	IncFIA, IncFIC	MOBF, MOBF	mobilizable	0.516339	0.000956583	CP026158	Enterobacterales	AA190	AH890	Cephalosporin: blaCTX-M-15 (ESBL)	Cephalosporin: blaCTX-M-15 (ESBL)_x000D_ Azithromycin: mph(A)_x000D_ Erythromycin: mph(A)_x000D_ Quaternary Ammonium: qacEdelta1_x000D_ Quinolone: qnrS1_x000D_ Spiramycin: mph(A)_x000D_ Streptomycin: aadA5_x000D_ Sulfonamide: sul1_x000D_ Telithromycin: mph(A)		1	Yes	1	0	0	0	0
IV	A26319	Escherichia coli	69		73208	IncFIA, IncFIC	MOBF	conjugative	0.515654	0.0042398	CP033629	Enterobacterales	AA338	AI281	Cephalosporin: blaCTX-M-15 (ESBL)	Cephalosporin: blaCTX-M-15 (ESBL)_x000D_ Quinolone: qnrS1	cn_10642_IS26_blaCTX-M-15	1	Yes	0	0	0	0	0
IV	A28160	Escherichia coli	38		81481	IncFIA, IncFIC		mobilizable	0.508192	0.00337267	CP026158	Enterobacterales	AA190	AH890	Cephalosporin: blaCTX-M-15 (ESBL)	Cephalosporin: blaCTX-M-15 (ESBL)_x000D_ Quinolone: qnrS1	cn_19643_IS26_blaCTX-M-15_blaCTX-M-15	1	Yes	1	0	1	0	0
IV	A28406	Escherichia coli	10		96123	IncFIA, IncFIC	MOBF, MOBF	conjugative	0.516526	0.00152214	CP026158	Enterobacterales	AA190	AH890	Cephalosporin: blaCTX-M-15 (ESBL)	Cephalosporin: blaCTX-M-15 (ESBL)_x000D_ Azithromycin: mph(A)_x000D_ Erythromycin: mph(A)_x000D_ Quaternary Ammonium: qacEdelta1_x000D_ Quinolone: qnrS1_x000D_ Spiramycin: mph(A)_x000D_ Streptomycin: aadA5_x000D_ Sulfonamide: sul1_x000D_ Telithromycin: mph(A)_x000D_ Trimethoprim: dfrA17		1	Yes	0	0	0	0	0
IV	A28997	Escherichia coli	131		94202	IncFIA, IncFIA, IncFIC	MOBF, MOBF	conjugative	0.513195	0.0103986	CP033629	Enterobacterales	AA338	AI281	Cephalosporin: blaCTX-M-15 (ESBL)	Cephalosporin: blaCTX-M-15 (ESBL)		1	Yes	0	0	1	0	0
IV	A29468	Escherichia coli	69		72465	IncFIA, IncFIC	MOBF, MOBF	conjugative	0.516249	0.00408721	CP033629	Enterobacterales	AA338	AI281	Cephalosporin: blaCTX-M-15 (ESBL)	Cephalosporin: blaCTX-M-15 (ESBL)_x000D_ Quinolone: qnrS1	cn_10642_IS26_blaCTX-M-15	1	Yes	1	1	0	0	0		husband and wife
IV	A31027	Escherichia coli	69		82307	IncFIA, IncFIC	MOBF, MOBF	conjugative	0.516092	0.00405685	CP033629	Enterobacterales	AA338	AI281	Cephalosporin: blaCTX-M-15 (ESBL) / blaCTX-M-15 (ESBL)	Cephalosporin: blaCTX-M-15 (ESBL) / blaCTX-M-15 (ESBL)_x000D_ Quinolone: qnrS1 / qnrS1	cn_10650_IS26_blaCTX-M-15, cn_10644_IS26_blaCTX-M-15_blaCTX-M-15	1	Yes	1	1	1	0	0		patients are residents in the same nursing home
IV	A31407	Escherichia coli	69		73825	IncFIA, IncFIC	MOBF, MOBF	conjugative	0.516519	0.00436283	CP033629	Enterobacterales	AA338	AI281	Cephalosporin: blaCTX-M-15 (ESBL)	Cephalosporin: blaCTX-M-15 (ESBL)_x000D_ Quinolone: qnrS1	cn_10737_IS26_blaCTX-M-15	1	Yes	1	1	0	0	0		patients are residents in the same nursing home
IV	A31453	Escherichia coli	10		84719	IncFIA, IncFIC	MOBF, MOBF	conjugative	0.516496	0.00564181	CP029734	Enterobacterales	AA338	AI281	Cephalosporin: blaCTX-M-231 (ESBL)	Cephalosporin: blaCTX-M-231 (ESBL)_x000D_ Azithromycin: mph(A)_x000D_ Beta-lactam: blaTEM-1_x000D_ Clindamycin: erm(B)_x000D_ Erythromycin: erm(B) / mph(A)_x000D_ Quinolone: qnrS1_x000D_ Spiramycin: mph(A)_x000D_ Streptogramin B: erm(B)_x000D_ Telithromycin: mph(A)		1	Yes	0	0	1	0	0
IV	A31962	Escherichia coli	131		67121	IncFIA, IncFIC	MOBF	mobilizable	0.517021	0.00191916	CP033629	Enterobacterales	AA338	AI281	Cephalosporin: blaCTX-M-15 (ESBL)	Cephalosporin: blaCTX-M-15 (ESBL)	cn_5289_IS26_blaCTX-M-15	1	Yes	0	0	0	0	0
IV	A32014	Escherichia coli	46		72476	IncFIA, IncFIC	MOBF, MOBF	conjugative	0.516171	0.00399629	CP033629	Enterobacterales	AA338	AI281	Cephalosporin: blaCTX-M-15 (ESBL)	Cephalosporin: blaCTX-M-15 (ESBL)_x000D_ Quinolone: qnrS1	cn_10642_IS26_blaCTX-M-15	1	Yes	0	0	0	0	0
IV	A32162	Escherichia coli	69		72474	IncFIA, IncFIC	MOBF, MOBF	conjugative	0.516213	0.00408721	CP033629	Enterobacterales	AA338	AI281	Cephalosporin: blaCTX-M-15 (ESBL)	Cephalosporin: blaCTX-M-15 (ESBL)_x000D_ Quinolone: qnrS1	cn_10642_IS26_blaCTX-M-15	1	Yes	1	1	0	0	0		identical patient, see above: husband and wife
IV	A32163	Escherichia coli	69		72474	IncFIA, IncFIC	MOBF, MOBF	conjugative	0.516199	0.00411762	CP033629	Enterobacterales	AA338	AI281	Cephalosporin: blaCTX-M-15 (ESBL)	Cephalosporin: blaCTX-M-15 (ESBL)_x000D_ Quinolone: qnrS1	cn_10643_IS26_blaCTX-M-15	1	Yes	NA	NA	NA	NA	NA		identical patient, see above: husband and wife
IV	A32245	Escherichia coli	95		71330	IncFIA, IncFIC	MOBF, MOBF	conjugative	0.515982	0.00316966	CP033629	Enterobacterales	AA338	AI281	Cephalosporin: blaCTX-M-15 (ESBL)	Cephalosporin: blaCTX-M-15 (ESBL)_x000D_ Quinolone: qnrS1	cn_8714_IS26_blaCTX-M-15	1	Yes	1	0	0	0	0		ties to Ukraine
IV	A32244	Escherichia coli	131		67058	IncFIA, IncFIC	MOBF, MOBF	conjugative	0.51697	0.00191916	CP033629	Enterobacterales	AA338	AI281	Cephalosporin: blaCTX-M-15 (ESBL)	Cephalosporin: blaCTX-M-15 (ESBL)	n/a	1	Yes	0	0	1	0	0
IV	A32432	Escherichia coli	69		75140	IncFIA, IncFIC	MOBF, MOBF	conjugative	0.515158	0.00417861	CP023733	Enterobacterales	AA338	AI281	Cephalosporin: blaCTX-M-15 (ESBL)	Cephalosporin: blaCTX-M-15 (ESBL)_x000D_ Quinolone: qnrS1	cn_12290_IS26_blaCTX-M-15_blaCTX-M-15	1	Yes	0	0	1	0	0
V	24246	Escherichia coli	10	2104	105053	IncFIB	MOBC	conjugative	0.524183	0.0024636	CP042902	Enterobacterales	AA887	AJ321	Cephalosporin: blaCTX-M-15 (ESBL)	Cephalosporin: blaCTX-M-15 (ESBL)_x000D_ Beta-lactam: blaTEM-1_x000D_ Quinolone: qnrS1_x000D_ Streptomycin: aph(3'')-Ib / aph(6)-Id_x000D_ Sulfonamide: sul2_x000D_ Tetracycline: tet(A)_x000D_ Trimethoprim: dfrA14		2	No	0	0	0	0	0	no contact identified
V	A27963	Escherichia coli	381		119549	IncFIB, IncFIB	MOBC	mobilizable	0.52417	0.000956583	CP042974	Enterobacterales	AA887	AJ321	Cephalosporin: blaCTX-M-15 (ESBL)	Cephalosporin: blaCTX-M-15 (ESBL)_x000D_ Beta-lactam: blaTEM-1_x000D_ Quinolone: qnrS1_x000D_ Streptomycin: aph(3'')-Ib / aph(6)-Id_x000D_ Sulfonamide: sul2_x000D_ Tetracycline: tet(A)_x000D_ Trimethoprim: dfrA14	cn_15146_IS26_blaCTX-M-15 (cn_21745_IS3_blaCTX-M-15)	1	Yes	0	0	0	0	0
VI	A32015	Escherichia coli	88	856 - 2335	100054	IncI-gamma/K1	MOBP	mobilizable	0.495293	0.00126265	CP035009	Enterobacterales	AA474	AI622	Cephalosporin: blaCTX-M-3 (ESBL)	Cephalosporin: blaCTX-M-3 (ESBL)		1	No	0	0	0	0	0	probable transmission contact (travel associated)
VI	A31334	Escherichia coli	609		85904	IncI-gamma/K1	MOBP, MOBP	conjugative	0.498359	0.0010072	CP035009	Enterobacterales	AA474	AI622	Cephalosporin: blaCTX-M-3 (ESBL)	Cephalosporin: blaCTX-M-3 (ESBL)		1	Yes	0	0	0	0	0		travel history (Kenia, Africa)
VI	A27897	Escherichia coli	46		85570	IncI-gamma/K1	MOBP	conjugative	0.498387	0.00115999	CP035009	Enterobacterales	AA474	AI622	Cephalosporin: blaCTX-M-3 (ESBL)	Cephalosporin: blaCTX-M-3 (ESBL)		1	Yes	0	0	0	0	0		identical patient, travel history (Togo, Africa)
VI	A27898	Escherichia coli	394		85811	IncI-gamma/K1	MOBP, MOBP	mobilizable	0.498165	0.000906124	CP035009	Enterobacterales	AA474	AI622	Cephalosporin: blaCTX-M-3 (ESBL)	Cephalosporin: blaCTX-M-3 (ESBL)		1	Yes	NA	NA	NA	NA	NA		identical patient, travel history (Togo, Africa)
VI	A26327	Escherichia coli	46		76256	IncI-gamma/K1	MOBP	mobilizable	0.495476	0.0042398	CP035009	Enterobacterales	AA474	AI622	Cephalosporin: blaCTX-M-15 (ESBL)	Cephalosporin: blaCTX-M-15 (ESBL)		1	Yes	0	0	0	0	0		travel history (Charkiw, Ukraine)
VII	A24774	Escherichia coli	69	2087 - 2306	108654	IncI-gamma/K1	MOBP	mobilizable	0.509332	2.38274e-05	KJ484635	Enterobacterales	AA474	AI597	Cephalosporin: blaCTX-M-1 (ESBL)	Cephalosporin: blaCTX-M-1 (ESBL)_x000D_ Streptomycin: aadA5_x000D_ Sulfonamide: sul2_x000D_ Trimethoprim: dfrA17		1	Yes	0	0	1	0	0	contact (healthcare associated)
VII	A25242	Escherichia coli	88		108483	IncI-gamma/K1	MOBP	conjugative	0.509342	9.55247e-05	MK181568	Enterobacterales	AA474	AI597	Cephalosporin: blaCTX-M-1 (ESBL)	Cephalosporin: blaCTX-M-1 (ESBL)_x000D_ Streptomycin: aadA5_x000D_ Sulfonamide: sul2_x000D_ Trimethoprim: dfrA17		1	Yes	0	0	1	0	0
VII	A28485	Escherichia coli	10		111832	IncI-gamma/K1	MOBP, MOBP	mobilizable	0.510534	0.000483446	MK181568	Enterobacterales	AA474	AI597	Cephalosporin: blaCTX-M-1 (ESBL)	Cephalosporin: blaCTX-M-1 (ESBL)_x000D_ Streptomycin: aadA5_x000D_ Trimethoprim: dfrA17		1	Yes	0	0	0	0	0
VIII	A25724	Escherichia coli	453	8	100710	IncI-gamma/K1	MOBP	mobilizable	0.523473	0.000705841	FN868832	Enterobacterales	AA282	AI115	Cephalosporin: blaCTX-M-14 (ESBL) / blaCTX-M-14 (ESBL)	Cephalosporin: blaCTX-M-14 (ESBL) / blaCTX-M-14 (ESBL)	cn_17234_ISEc9_blaCTX-M-14	1	Yes	0	0	0	0	0	no contact identified
VIII	A29344	Escherichia coli	453		96364	IncI-gamma/K1	MOBP	mobilizable	0.527303	0.000409992	FN868832	Enterobacterales	AA282	AI115	Cephalosporin: blaCTX-M-14 (ESBL)	Cephalosporin: blaCTX-M-14 (ESBL)		1	Yes	0	0	0	0	0
IX	A31927	Escherichia coli	770	2 - 2357	48924	IncX3, IncX3	MOBP	mobilizable	0.467562	0.00232584	CP031373	Enterobacterales	AA038	AH615	Cephalosporin: blaSHV-12 (ESBL)	Cephalosporin: blaSHV-12 (ESBL)_x000D_ Lincosamide: lnu(F)_x000D_ Quinolone: qnrS1_x000D_ Streptomycin: aadA22	cn_3737_IS26_blaSHV-12	1	Yes	0	0	1	0	0	probable transmission contact (healthcare associated)
IX	A31560	Escherichia coli	15441		48923	IncX3, IncX3	MOBP	conjugative	0.467531	0.00229842	CP031373	Enterobacterales	AA038	AH615	Cephalosporin: blaSHV-12 (ESBL)	Cephalosporin: blaSHV-12 (ESBL)_x000D_ Lincosamide: lnu(F)_x000D_ Quinolone: qnrS1_x000D_ Streptomycin: aadA22	cn_3737_IS26_blaSHV-12	1	Yes	0	0	1	0	0		identical patient
IX	A31559	Escherichia coli	8371		48901	IncX3, IncX3	MOBP	mobilizable	0.467475	0.00229842	CP031373	Enterobacterales	AA038	AH615	Cephalosporin: blaSHV-12 (ESBL)	Cephalosporin: blaSHV-12 (ESBL)_x000D_ Lincosamide: lnu(F)_x000D_ Quinolone: qnrS1_x000D_ Streptomycin: aadA22	cn_3711_IS26_blaSHV-12	1	Yes	NA	NA	NA	NA	NA		identical patient
IX	A27855	Escherichia coli	88		45831	IncX3, IncX3	MOBP	mobilizable	0.463944	0.00149601	CP031373	Enterobacterales	AA038	AH615	Cephalosporin: blaSHV-12 (ESBL)	Cephalosporin: blaSHV-12 (ESBL)_x000D_ Quinolone: qnrS1	cn_3737_IS26_blaSHV-12_blaSHV-12	1	Yes	0	0	0	0	0
IX	A25477	Escherichia coli	1406		43704	IncX3, IncX3		non-mobilizable	0.460278	0.000434439	CP031373	Enterobacterales	AA038	AH615	Cephalosporin: blaSHV-12 (ESBL)	Cephalosporin: blaSHV-12 (ESBL)_x000D_ Quinolone: qnrS1	cn_3737_IS26_blaSHV-12	1	Yes	0	0	0	0	0
IX	A26408	Escherichia coli	1406		43711	IncX3, IncX3	MOBP	mobilizable	0.46025	0.000458924	CP031373	Enterobacterales	AA038	AH615	Cephalosporin: blaSHV-12 (ESBL)	Cephalosporin: blaSHV-12 (ESBL)_x000D_ Quinolone: qnrS1	cn_3737_IS26_blaSHV-12	1	Yes	0	0	0	0	0
IX	A28403	Enterobacter hormaechei	97	NA	48739	IncX3, IncX3	MOBP	mobilizable	0.473112	0.00308338	CP031373	Enterobacterales	AA038	AH615	Cephalosporin: blaSHV-12 (ESBL)	Cephalosporin: blaSHV-12 (ESBL)_x000D_ Chloramphenicol: floR_x000D_ Florfenicol: floR_x000D_ Quinolone: qnrS1	cn_3737_IS26_blaSHV-12	1	Yes	0	0	0	0	0
X	A24986	Klebsiella quasipneumoniae	2059	4 - 42	201384	IncFIB		non-mobilizable	0.502562	0.017653	CP033758	Enterobacterales	AA816	AJ187	Cephalosporin: blaCTX-M-15 (ESBL)	Cephalosporin: blaCTX-M-15 (ESBL)_x000D_ Azithromycin: mph(A)_x000D_ Copper: pcoA / pcoB / pcoC / pcoD / pcoR / pcoS / silA / silB / silF / silS_x000D_ Erythromycin: mph(A)_x000D_ Quaternary Ammonium: qacEdelta1_x000D_ Quinolone: qnrS1_x000D_ Silver: silA / silB / silE / silF / silS_x000D_ Spiramycin: mph(A)_x000D_ Streptomycin: aph(3'')-Ib / aph(6)-Id / aadA2_x000D_ Sulfonamide: sul2_x000D_ Teli…		1	Yes	0	0	1	0	0	contact (healthcare associated)
X	A26317	Klebsiella pneumoniae	661		206098	IncFIB		non-mobilizable	0.501892	0.0177716	CP033758	Enterobacterales	AA816	AJ187	Cephalosporin: blaCTX-M-15 (ESBL)	Cephalosporin: blaCTX-M-15 (ESBL)_x000D_ Azithromycin: mph(A)_x000D_ Chloramphenicol: catA2_x000D_ Copper: pcoA / pcoB / pcoC / pcoD / pcoR / pcoS / silA / silB / silC / silF / silR / silS_x000D_ Erythromycin: mph(A)_x000D_ Kanamycin: aph(3')-Ia_x000D_ Quaternary Ammonium: qacEdelta1_x000D_ Quinolone: qnrS1_x000D_ Silver: silA / silB / silC / silE / silF / silR / silS_x000D_ Spiramycin: mph(A)_x0…		1	Yes	0	0	1	0	0
X	A27896	Klebsiella pneumoniae	469		151664			non-mobilizable	0.503732	0.0234513	CP031799	Klebsiella	AA816	AJ186	Cephalosporin: blaCTX-M-15 (ESBL)	Cephalosporin: blaCTX-M-15 (ESBL)_x000D_ Azithromycin: mph(A)_x000D_ Copper: pcoA / pcoC / pcoD / pcoR / silA / silB / silC / silF / silR / silS_x000D_ Erythromycin: mph(A)_x000D_ Quaternary Ammonium: qacEdelta1_x000D_ Quinolone: qnrS1_x000D_ Silver: silA / silB / silC / silE / silF / silR / silS_x000D_ Spiramycin: mph(A)_x000D_ Streptomycin: aadA2_x000D_ Sulfonamide: sul1_x000D_ Telithromycin: m…		1	No	0	0	1	0	0
X	A29100	Klebsiella quasipneumoniae	2010		193226	IncFIB		non-mobilizable	0.505408	0.0202137	CP023917	Enterobacterales	AA816	AJ186	Cephalosporin: blaCTX-M-15 (ESBL)	Cephalosporin: blaCTX-M-15 (ESBL)_x000D_ Copper: pcoA / pcoB / pcoC / pcoD / pcoR / pcoS / silC / silF / silR / silS_x000D_ Kanamycin: aph(3')-Ia_x000D_ Quaternary Ammonium: qacEdelta1_x000D_ Quinolone: qnrS1_x000D_ Silver: silC / silE / silF / silR / silS_x000D_ Streptomycin: aph(3'')-Ib / aph(6)-Id / aadA2_x000D_ Sulfonamide: sul1 / sul2_x000D_ Tellurium: terB / terC / terD / terE_x000D_ Tetrac…		2	No	0	0	1	0	0
X	A25850	Klebsiella pneumoniae	182		175315	IncFIB		non-mobilizable	0.495742	0.0183741	CP023917	Enterobacterales	AA816	AJ186	Cephalosporin: blaCTX-M-15 (ESBL)	Cephalosporin: blaCTX-M-15 (ESBL)_x000D_ Chloramphenicol: catA2_x000D_ Copper: pcoA / pcoB / pcoC / pcoD / pcoR / pcoS / silA / silB / silC / silF / silR / silS_x000D_ Kanamycin: aph(3')-Ia_x000D_ Quinolone: qnrS1_x000D_ Silver: silA / silB / silC / silE / silF / silR / silS_x000D_ Streptomycin: aph(3'')-Ib / aph(6)-Id_x000D_ Sulfonamide: sul2_x000D_ Tellurium: terB / terC / terD / terE		1	Yes	0	0	1	0	0
X	A29257	Klebsiella pneumoniae	661		138676	IncFIB		non-mobilizable	0.504053	0.0404475	CP033758	Enterobacterales	AA816	AJ187	Cephalosporin: blaCTX-M-15 (ESBL)	Cephalosporin: blaCTX-M-15 (ESBL)_x000D_ Azithromycin: mph(A)_x000D_ Erythromycin: mph(A)_x000D_ Kanamycin: aph(3')-Ia_x000D_ Quaternary Ammonium: qacEdelta1_x000D_ Quinolone: qnrS1_x000D_ Spiramycin: mph(A)_x000D_ Streptomycin: aph(3'')-Ib / aph(6)-Id_x000D_ Sulfonamide: sul1 / sul2_x000D_ Telithromycin: mph(A)_x000D_ Tellurium: terB / terC / terD / terE_x000D_ Trimethoprim: dfrA12		1	Yes	0	0	1	0	0
X	A30833	Klebsiella pneumoniae	6860		162787	IncFIB		non-mobilizable	0.496194	0.0124935	CP031799	Enterobacterales	AA816	AJ186	Cephalosporin: blaCTX-M-15 (ESBL)	Cephalosporin: blaCTX-M-15 (ESBL)_x000D_ Copper: pcoA / pcoB / pcoC / pcoD / pcoR / pcoS / silA / silB / silC / silF / silR / silS_x000D_ Kanamycin: aph(3')-Ia_x000D_ Quinolone: qnrS1_x000D_ Silver: silA / silB / silC / silE / silF / silR / silS		1	Yes	0	0	0	0	0
X	A32280	Klebsiella pneumoniae	36		172256	IncFIB		non-mobilizable	0.50858	0.028588	CP033758	Enterobacterales	AA816	AJ187	Cephalosporin: blaCTX-M-15 (ESBL)	Cephalosporin: blaCTX-M-15 (ESBL)_x000D_ Azithromycin: mph(A)_x000D_ Erythromycin: mph(A)_x000D_ Quaternary Ammonium: qacEdelta1_x000D_ Quinolone: qnrS1_x000D_ Spiramycin: mph(A)_x000D_ Streptomycin: aph(3'')-Ib / aph(6)-Id / aadA2_x000D_ Sulfonamide: sul1 / sul2_x000D_ Telithromycin: mph(A)_x000D_ Tellurium: terB / terC / terD / terE_x000D_ Tetracycline: tet(A)_x000D_ Trimethoprim: dfrA12		1	Yes	0	0	0	0	0
XI	A31561	Escherichia coli	58	0 - 2122	107587	IncI-gamma/K1	MOBP	mobilizable	0.519524	0.00628226	MF078004	Enterobacterales	AA474	AI623	Cephalosporin: blaCTX-M-15 (ESBL)	Cephalosporin: blaCTX-M-15 (ESBL)_x000D_ Quaternary Ammonium: qacEdelta1_x000D_ Quinolone: qnrS1_x000D_ Streptomycin: aadA1_x000D_ Sulfonamide: sul2_x000D_ Tetracycline: tet(A)_x000D_ Trimethoprim: dfrA1		1	Yes	0	0	1	0	0	contact (healthcare associated)
XI	A31562	Escherichia coli	58		107588	IncI-gamma/K1	MOBP, MOBP	mobilizable	0.519528	0.00631659	MF078004	Enterobacterales	AA474	AI623	Cephalosporin: blaCTX-M-15 (ESBL)	Cephalosporin: blaCTX-M-15 (ESBL)_x000D_ Quaternary Ammonium: qacEdelta1_x000D_ Quinolone: qnrS1_x000D_ Streptomycin: aadA1_x000D_ Sulfonamide: sul2_x000D_ Tetracycline: tet(A)_x000D_ Trimethoprim: dfrA1		1	Yes	0	0	1	0	0
XI	A29610	Escherichia coli	10		98658	IncI-gamma/K1	MOBP, MOBP	conjugative	0.508251	0.00268639	MF078004	Enterobacterales	AA474	AI623	Cephalosporin: blaCTX-M-15 (ESBL)	Cephalosporin: blaCTX-M-15 (ESBL)_x000D_ Quinolone: qnrS1		1	Yes	0	0	1	0	0
XI	A31563	Escherichia coli	58		91225	IncI-gamma/K1	MOBP	mobilizable	0.507295	0.00277069	MF078004	Enterobacterales	AA474	AI623	Cephalosporin: blaCTX-M-15 (ESBL)	Cephalosporin: blaCTX-M-15 (ESBL)_x000D_ Quinolone: qnrS1		1	Yes	0	0	1	0	0
XII	A25479	Escherichia coli	95	NA	57462	IncX1, IncX3	MOBP	mobilizable	0.452369	0.00483188	MH507589	Enterobacterales	AB233	AJ919	Cephalosporin: blaSHV-12 (ESBL)	Cephalosporin: blaSHV-12 (ESBL)_x000D_ Beta-lactam: blaSHV_x000D_ Quinolone: qnrS1	cn_5285_IS26_blaSHV-12	1	Yes	NA	NA	NA	NA	NA	probable transmission	identical patient
XII	A25480	Klebsiella pneumoniae	353		66525	IncX1, IncX3	MOBP	mobilizable	0.46339	0.00645455	MH507589	Enterobacterales	AB233	AJ919	Cephalosporin: blaSHV-12 (ESBL) / blaSHV-12 (ESBL)	Cephalosporin: blaSHV-12 (ESBL) / blaSHV-12 (ESBL)_x000D_ Quinolone: qnrB19 / qnrS1	cn_5285_IS26_blaSHV-12	1	Yes	NA	NA	NA	NA	NA		identical patient
XIII	A31003	Escherichia coli	10	2309	81809	IncFIA, IncFIC	MOBF, MOBF	conjugative	0.525199	9.55247e-05	MK048477	Enterobacterales	AA338	AI281	Cephalosporin: blaDHA-1 (AmpC)	Cephalosporin: blaDHA-1 (AmpC)_x000D_ Azithromycin: mph(A)_x000D_ Erythromycin: mph(A)_x000D_ Quinolone: qnrB4_x000D_ Spiramycin: mph(A)_x000D_ Sulfonamide: sul1_x000D_ Telithromycin: mph(A)_x000D_ Trimethoprim: dfrA17	cn_16608_IS26_blaDHA-1	1	Yes	0	0	0	0	0	no contact identified
XIII	A32319	Escherichia coli	69		81728	IncFIA, IncFIC	MOBF, MOBF	conjugative	0.525132	0.000191626	MK048477	Enterobacterales	AA338	AI281	Cephalosporin: blaDHA-1 (AmpC)	Cephalosporin: blaDHA-1 (AmpC)_x000D_ Azithromycin: mph(A)_x000D_ Erythromycin: mph(A)_x000D_ Quinolone: qnrB4_x000D_ Spiramycin: mph(A)_x000D_ Sulfonamide: sul1_x000D_ Telithromycin: mph(A)_x000D_ Trimethoprim: dfrA17	cn_16600_IS26_blaDHA-1	1	Yes	0	0	0	0	0
XIV	A26318	Klebsiella pneumoniae	307	2 - 49	140649	IncFIB		non-mobilizable	0.51733	0.00645455	MH745929	Enterobacterales	AA277	AI092	Cephalosporin: blaCTX-M-15 (ESBL)	Cephalosporin: blaCTX-M-15 (ESBL)_x000D_ Arsenate: arsC_x000D_ Arsenic: arsR_x000D_ Arsenite: arsA / arsB / arsD_x000D_ Beta-lactam: blaTEM-1_x000D_ Copper: pcoA / pcoB / pcoC / pcoD / pcoE / pcoR / pcoS / silA / silB / silC / silF / silR / silS_x000D_ Silver: silA / silB / silC / silE / silF / silR / silS_x000D_ Streptomycin: aph(3'')-Ib / aph(6)-Id_x000D_ Sulfonamide: sul2_x000D_ Tetracycline: …	cn_26800_IS5075_blaCTX-M-15	1	No	1	0	0	0	0	contact (healthcare associated)
XIV	A26366	Klebsiella pneumoniae	307		226718	IncFIB, IncFII	MOBF, MOBF	conjugative	0.523015	0.00121124	CP028817	Enterobacterales	AA277	AI089	Cephalosporin: blaCTX-M-15 (ESBL)	Cephalosporin: blaCTX-M-15 (ESBL)_x000D_ Arsenate: arsC_x000D_ Arsenic: arsR_x000D_ Arsenite: arsA / arsB / arsD_x000D_ Beta-lactam: blaTEM-1_x000D_ Copper: pcoA / pcoB / pcoC / pcoD / pcoE / pcoR / pcoS / silA / silB / silC / silF / silR / silS_x000D_ Gentamicin: aac(3)-IIe_x000D_ Silver: silA / silB / silC / silE / silF / silR / silS_x000D_ Streptomycin: aph(3'')-Ib / aph(6)-Id_x000D_ Sulfonami…		1	Yes	0	0	0	0	0
XIV	A26367	Klebsiella pneumoniae	4452		247179	IncFIB, IncFII	MOBF, MOBF	conjugative	0.525372	0.000956583	CP024500	Enterobacterales	AA277	AI089	Cephalosporin: blaCTX-M-15 (ESBL)	Cephalosporin: blaCTX-M-15 (ESBL) / blaOXA-1_x000D_ Amikacin: aac(6')-Ib-cr5_x000D_ Arsenate: arsC_x000D_ Arsenic: arsR_x000D_ Arsenite: arsA / arsB / arsD_x000D_ Beta-lactam: blaTEM-1_x000D_ Copper: pcoA / pcoB / pcoC / pcoD / pcoE / pcoR / pcoS / silA / silB / silC / silF / silR_x000D_ Gentamicin: aac(3)-IIe_x000D_ Kanamycin: aac(6')-Ib-cr5_x000D_ Quinolone: aac(6')-Ib-cr5 / qnrB1_x000D_ Silver…	cn_15309_IS26_blaCTX-M-15	1	Yes	0	0	1	0	0		previous treatment in hospital A (same federal state North Rhine-Westfalia)
XIV	A26737	Klebsiella pneumoniae	584		240731	IncFIB, IncFII		non-mobilizable	0.523746	0.00160079	CP028817	Enterobacterales	AA277	AI089	Cephalosporin: blaCTX-M-15 (ESBL)	Cephalosporin: blaCTX-M-15 (ESBL)_x000D_ Arsenate: arsC_x000D_ Arsenic: arsR_x000D_ Arsenite: arsA / arsB / arsD_x000D_ Beta-lactam: blaTEM-1_x000D_ Copper: pcoA / pcoB / pcoC / pcoD / pcoE / pcoR / pcoS / silA / silB / silC / silF / silR / silS_x000D_ Quinolone: qnrB1_x000D_ Silver: silA / silB / silC / silE / silF / silR / silS_x000D_ Streptomycin: aph(3'')-Ib / aph(6)-Id_x000D_ Sulfonamide: su…	cn_15866_IS26_blaCTX-M-15	1	Yes	0	0	1	0	0		previous treatment in the Ukraine
XIV	A26839	Klebsiella pneumoniae	29		237891	IncFIB, IncFII	MOBF, MOBF	mobilizable	0.525463	0.000631368	CP028817	Enterobacterales	AA277	AI089	Cephalosporin: blaCTX-M-15 (ESBL)	Cephalosporin: blaCTX-M-15 (ESBL)_x000D_ Arsenate: arsC_x000D_ Arsenic: arsR_x000D_ Arsenite: arsA / arsB / arsD_x000D_ Beta-lactam: blaTEM-1_x000D_ Copper: pcoA / pcoB / pcoC / pcoD / pcoE / pcoR / pcoS / silA / silB / silC / silF / silR / silS_x000D_ Quinolone: qnrB1_x000D_ Silver: silA / silB / silC / silE / silF / silR / silS_x000D_ Streptomycin: aph(3'')-Ib / aph(6)-Id_x000D_ Sulfonamide: su…	cn_15866_IS26_blaCTX-M-15	1	Yes	0	0	1	0	0		previous treatment in hospital B (same federal state North Rhine-Westfalia)
XIV	A27671	Klebsiella pneumoniae	405		247175	IncFIB, IncFII	MOBF	conjugative	0.525357	0.000956583	CP024500	Enterobacterales	AA277	AI089	Cephalosporin: blaCTX-M-15 (ESBL)	Cephalosporin: blaCTX-M-15 (ESBL) / blaOXA-1_x000D_ Amikacin: aac(6')-Ib-cr5_x000D_ Arsenate: arsC_x000D_ Arsenic: arsR_x000D_ Arsenite: arsA / arsB / arsD_x000D_ Beta-lactam: blaTEM-1_x000D_ Copper: pcoA / pcoB / pcoC / pcoD / pcoE / pcoR / pcoS / silA / silB / silC / silF / silR / silS_x000D_ Gentamicin: aac(3)-IIe_x000D_ Kanamycin: aac(6')-Ib-cr5_x000D_ Quinolone: aac(6')-Ib-cr5 / qnrB1_x000D_…	cn_39039_IS26_blaCTX-M-15	1	Yes	0	0	1	0	0		previous treatment in hospital C (same federal state North Rhine-Westfalia)
XIV	A28486	Klebsiella pneumoniae	405		186195	IncFIB, IncFII	MOBF, MOBF	conjugative	0.516668	0.00249129	CP034282	Enterobacterales	AA277	AI089	Cephalosporin: blaCTX-M-15 (ESBL)	Cephalosporin: blaCTX-M-15 (ESBL)_x000D_ Arsenate: arsC_x000D_ Arsenic: arsR_x000D_ Arsenite: arsA / arsB / arsD_x000D_ Beta-lactam: blaTEM-1_x000D_ Copper: pcoA / pcoB / pcoC / pcoD / pcoE / pcoR / pcoS / silA / silB / silC / silF / silR / silS_x000D_ Quinolone: qnrB1_x000D_ Silver: silA / silB / silC / silE / silF / silR / silS_x000D_ Streptomycin: aph(3'')-Ib / aph(6)-Id_x000D_ Sulfonamide: su…		1	Yes	0	0	0	0	0
XIV	A28695	Klebsiella pneumoniae	556		247179	IncFIB, IncFII	MOBF	mobilizable	0.525372	0.0010072	CP024500	Enterobacterales	AA277	AI089	Cephalosporin: blaCTX-M-15 (ESBL)	Cephalosporin: blaCTX-M-15 (ESBL) / blaOXA-1_x000D_ Amikacin: aac(6')-Ib-cr5_x000D_ Arsenate: arsC_x000D_ Arsenic: arsR_x000D_ Arsenite: arsA / arsB / arsD_x000D_ Beta-lactam: blaTEM-1_x000D_ Copper: pcoA / pcoB / pcoC / pcoD / pcoE / pcoR / pcoS / silA / silB / silC / silF / silR / silS_x000D_ Gentamicin: aac(3)-IIe_x000D_ Kanamycin: aac(6')-Ib-cr5_x000D_ Quinolone: aac(6')-Ib-cr5 / qnrB1_x000D_…	cn_15866_IS26_blaCTX-M-15	1	Yes	0	0	1	0	0
XIV	A29466	Klebsiella pneumoniae	307		144393	IncFIB		non-mobilizable	0.51828	0.00167981	MH745929	Enterobacterales	AA277	AI092	Cephalosporin: blaCTX-M-15 (ESBL)	Cephalosporin: blaCTX-M-15 (ESBL) / blaOXA-1_x000D_ Amikacin: aac(6')-Ib-cr5_x000D_ Arsenate: arsC_x000D_ Arsenic: arsR_x000D_ Arsenite: arsA / arsB / arsD_x000D_ Beta-lactam: blaTEM-1_x000D_ Copper: pcoC / pcoD / pcoE / pcoR / pcoS / silB / silC / silF / silR / silS_x000D_ Gentamicin: aac(3)-IIe_x000D_ Kanamycin: aac(6')-Ib-cr5_x000D_ Quinolone: aac(6')-Ib-cr5_x000D_ Silver: silB / silC / silE /…	cn_6313_IS26_blaCTX-M-15	3	No	0	0	0	0	0
XIV	A30556	Klebsiella pneumoniae	37		227198	IncFIB	MOBF, MOBF	conjugative	0.524283	0.00305472	CP024500	Enterobacterales	AA277	AI089	Cephalosporin: blaCTX-M-15 (ESBL)	Cephalosporin: blaCTX-M-15 (ESBL) / blaOXA-1_x000D_ Amikacin: aac(6')-Ib-cr5_x000D_ Arsenate: arsC_x000D_ Arsenic: arsR_x000D_ Arsenite: arsA / arsB / arsD_x000D_ Beta-lactam: blaTEM-1_x000D_ Copper: pcoA / pcoB / pcoC / pcoD / pcoE / pcoR / pcoS / silA / silB / silC / silF / silR / silS_x000D_ Gentamicin: aac(3)-IIe_x000D_ Kanamycin: aac(6')-Ib-cr5_x000D_ Quinolone: aac(6')-Ib-cr5 / qnrB1_x000D_…	cn_15865_IS26_blaCTX-M-15	1	No	0	0	0	0	0
XIV	A30986	Klebsiella pneumoniae	307		135978	IncFIB		non-mobilizable	0.519422	0.00282712	MH745929	Enterobacterales	AA277	AI092	Cephalosporin: blaCTX-M-15 (ESBL)	Cephalosporin: blaCTX-M-15 (ESBL) / blaOXA-1_x000D_ Amikacin: aac(6')-Ib-cr5_x000D_ Arsenate: arsC_x000D_ Arsenic: arsR_x000D_ Arsenite: arsA / arsB / arsD_x000D_ Beta-lactam: blaTEM-1_x000D_ Copper: pcoA / pcoB / pcoC / pcoD / pcoE / pcoR / pcoS / silA / silB / silC / silF / silR / silS_x000D_ Kanamycin: aac(6')-Ib-cr5_x000D_ Quinolone: aac(6')-Ib-cr5 / qnrB1_x000D_ Silver: silA / silB / silC / …	cn_5890_IS26_blaCTX-M-15	1	Yes	0	0	0	0	0
XIV	A31025	Klebsiella pneumoniae	307		192774	IncFIB, IncFII	MOBF, MOBF	mobilizable	0.519904	0.000215742	CP034282	Enterobacterales	AA277	AI089	Cephalosporin: blaCTX-M-15 (ESBL)	Cephalosporin: blaCTX-M-15 (ESBL) / blaOXA-1_x000D_ Amikacin: aac(6')-Ib-cr5_x000D_ Arsenate: arsC_x000D_ Arsenic: arsR_x000D_ Arsenite: arsA / arsB / arsD_x000D_ Beta-lactam: blaTEM-1_x000D_ Copper: pcoA / pcoB / pcoC / pcoD / pcoE / pcoR / pcoS / silA / silB / silC / silF / silR / silS_x000D_ Gentamicin: aac(3)-IIe_x000D_ Kanamycin: aac(6')-Ib-cr5_x000D_ Quinolone: aac(6')-Ib-cr5 / qnrB1_x000D_…		1	Yes	1	0	0	0	0
XIV	A31558	Klebsiella pneumoniae	307		131825	IncFIB		non-mobilizable	0.512225	0.00337267	MH745929	Enterobacterales	AA277	AI092	Cephalosporin: blaCTX-M-15 (ESBL)	Cephalosporin: blaCTX-M-15 (ESBL) / blaOXA-1_x000D_ Amikacin: aac(6')-Ib-cr5_x000D_ Arsenate: arsC_x000D_ Arsenic: arsR_x000D_ Arsenite: arsA / arsB / arsD_x000D_ Beta-lactam: blaTEM-1_x000D_ Copper: pcoA / pcoB / pcoC / pcoD / pcoE / pcoR / pcoS / silA / silB / silC / silF / silR_x000D_ Kanamycin: aac(6')-Ib-cr5_x000D_ Quinolone: aac(6')-Ib-cr5 / qnrB1_x000D_ Silver: silA / silB / silC / silF / …		1	Yes	0	0	0	0	0
XIV	A32321	Klebsiella pneumoniae	307		146023	IncFIB		non-mobilizable	0.519206	0.00181236	MH745929	Enterobacterales	AA277	AI092	Cephalosporin: blaCTX-M-15 (ESBL)	Cephalosporin: blaCTX-M-15 (ESBL)_x000D_ Arsenate: arsC_x000D_ Arsenic: arsR_x000D_ Arsenite: arsA / arsB / arsD_x000D_ Beta-lactam: blaTEM-1_x000D_ Copper: pcoA / pcoB / pcoC / pcoD / pcoE / pcoR / pcoS / silA / silB / silC / silF / silR / silS_x000D_ Quinolone: qnrB1_x000D_ Silver: silA / silB / silC / silE / silF / silR / silS_x000D_ Streptomycin: aph(3'')-Ib / aph(6)-Id_x000D_ Sulfonamide: su…		1	Yes	0	0	1	0	0
XIV	A32322	Klebsiella pneumoniae	405		218903	IncFIB, IncFII	MOBF, MOBF	conjugative	0.52262	0.00208065	CP024516	Enterobacterales	AA277	AI089	Cephalosporin: blaCTX-M-15 (ESBL)	Cephalosporin: blaCTX-M-15 (ESBL)_x000D_ Arsenate: arsC_x000D_ Arsenic: arsR_x000D_ Arsenite: arsA / arsB / arsD_x000D_ Copper: pcoA / pcoB / pcoC / pcoD / pcoE / pcoR / pcoS / silA / silB / silC / silF / silR / silS_x000D_ Silver: silA / silB / silC / silE / silF / silR / silS_x000D_ Trimethoprim: dfrA14_x000D_ Virulence And Stress: hsp20	cn_4828_IS26_blaCTX-M-15	1	Yes	0	0	0	0	0
XIV	A32340	Klebsiella pneumoniae	405		210284	IncFIB		non-mobilizable	0.52208	0.00480022	KY271404	Enterobacterales	AA277	AI089	Cephalosporin: blaCTX-M-15 (ESBL)	Cephalosporin: blaCTX-M-15 (ESBL) / blaOXA-1_x000D_ Amikacin: aac(6')-Ib-cr5_x000D_ Arsenate: arsC_x000D_ Arsenic: arsR_x000D_ Arsenite: arsA / arsB / arsD_x000D_ Beta-lactam: blaTEM-1_x000D_ Copper: pcoA / pcoB / pcoC / pcoD / pcoE / pcoR / pcoS / silA / silB / silC / silF / silR / silS_x000D_ Gentamicin: aac(3)-IIe_x000D_ Kanamycin: aac(6')-Ib-cr5_x000D_ Quinolone: aac(6')-Ib-cr5 / qnrB1_x000D_…	cn_15865_IS26_blaCTX-M-15	1	Yes	0	0	1	0	0
XIV	A32476	Klebsiella pneumoniae	307		133731	IncFIB		non-mobilizable	0.513277	0.00348975	MH745929	Enterobacterales	AA277	AI092	Cephalosporin: blaCTX-M-15 (ESBL)	Cephalosporin: blaCTX-M-15 (ESBL) / blaOXA-1_x000D_ Amikacin: aac(6')-Ib-cr5_x000D_ Arsenate: arsC_x000D_ Arsenic: arsR_x000D_ Arsenite: arsA / arsD_x000D_ Beta-lactam: blaTEM-1_x000D_ Copper: pcoA / pcoB / pcoC / pcoD / pcoE / pcoR / pcoS / silA / silB / silC / silF / silR / silS_x000D_ Kanamycin: aac(6')-Ib-cr5_x000D_ Quinolone: aac(6')-Ib-cr5 / qnrB1_x000D_ Silver: silA / silB / silC / silE / …		1	Yes	0	0	1	0	0
XV	A29814	Klebsiella pneumoniae	17	594 - 1942	266165	IncFIB, IncFII, rep_cluster_2392	MOBF, MOBF	conjugative	0.517701	0.00075568	MG764551	Actinomycetota,Pseudomonadota	AA276	AI081	Cephalosporin: blaCTX-M-14 (ESBL)	Cephalosporin: blaCTX-M-14 (ESBL)_x000D_ Arsenate: arsC_x000D_ Arsenic: arsR_x000D_ Arsenite: arsA / arsB / arsD_x000D_ Beta-lactam: blaLAP-2 / blaTEM-1_x000D_ Copper: pcoA / pcoB / pcoC / pcoD / pcoR / pcoS / silA / silB / silC / silF / silR / silS_x000D_ Gentamicin: aac(3)-IId_x000D_ Quaternary Ammonium: qacEdelta1_x000D_ Quinolone: qnrS1_x000D_ Silver: silA / silB / silC / silE / silF / silR /…	cn_26239_IS26_blaCTX-M-14	1	Yes	0	0	0	0	0	probable transmission no contact identified
XV	A29813	Klebsiella pneumoniae	462		274115	IncFIB, IncFII, rep_cluster_2392	MOBF, MOBF	conjugative	0.51872	0.000483446	MG764551	Actinomycetota,Pseudomonadota	AA276	AI081	Cephalosporin: blaCTX-M-14 (ESBL)	Cephalosporin: blaCTX-M-14 (ESBL)_x000D_ Arsenate: arsC_x000D_ Arsenic: arsR_x000D_ Arsenite: arsA / arsB / arsD_x000D_ Beta-lactam: blaLAP-2 / blaTEM-1_x000D_ Copper: pcoA / pcoB / pcoC / pcoD / pcoR / pcoS / silA / silB / silC / silF / silR / silS_x000D_ Gentamicin: aac(3)-IId_x000D_ Quaternary Ammonium: qacEdelta1_x000D_ Quinolone: qnrS1_x000D_ Silver: silA / silB / silC / silE / silF / silR /…	cn_23399_IS102_blaCTX-M-14_blaCTX-M-14	1	Yes	0	0	0	0	0
XV	A25764	Escherichia coli	1081	NA	235514	IncFIB, IncFII, rep_cluster_2392		non-mobilizable	0.514759	0.000656154	MG288679	Actinomycetota,Pseudomonadota	AA276	AI081	Cephalosporin: blaCTX-M-14 (ESBL)	Cephalosporin: blaCTX-M-14 (ESBL)_x000D_ Arsenic: arsR_x000D_ Arsenite: arsA / arsD_x000D_ Beta-lactam: blaLAP-2_x000D_ Copper: pcoA / pcoB / pcoC / pcoD / pcoR / pcoS / silA / silB / silC / silF / silR / silS_x000D_ Gentamicin: aac(3)-IId_x000D_ Quaternary Ammonium: qacEdelta1_x000D_ Quinolone: qnrS1_x000D_ Silver: silA / silB / silC / silE / silF / silR / silS_x000D_ Sulfonamide: sul1_x000D_ Te…		1	Yes	0	0	0	0	0		identical patient
XV	A24988	Klebsiella pneumoniae	17	594 - 1942	235515	IncFIB, IncFII, rep_cluster_2392	MOBF, MOBF	conjugative	0.514761	0.000705841	MG288679	Actinomycetota,Pseudomonadota	AA276	AI081	Cephalosporin: blaCTX-M-14 (ESBL)	Cephalosporin: blaCTX-M-14 (ESBL)_x000D_ Arsenate: arsC_x000D_ Arsenic: arsR_x000D_ Arsenite: arsA / arsB / arsD_x000D_ Beta-lactam: blaLAP-2_x000D_ Copper: pcoA / pcoB / pcoC / pcoD / pcoR / pcoS / silA / silB / silC / silF / silR / silS_x000D_ Gentamicin: aac(3)-IId_x000D_ Quaternary Ammonium: qacEdelta1_x000D_ Quinolone: qnrS1_x000D_ Silver: silA / silB / silC / silE / silF / silR / silS_x000D…		1	Yes	NA	NA	NA	NA	NA		identical patient
XV	A32323	Klebsiella pneumoniae	13		237597	IncFIB, IncFII, rep_cluster_2392		non-mobilizable	0.514859	0.00238081	CP038004	Actinomycetota,Pseudomonadota	AA276	AI081	Cephalosporin: blaCTX-M-14 (ESBL)	Cephalosporin: blaCTX-M-14 (ESBL)_x000D_ Arsenate: arsC_x000D_ Arsenic: arsR_x000D_ Arsenite: arsA / arsB / arsD_x000D_ Beta-lactam: blaLAP-2_x000D_ Copper: pcoA / pcoB / pcoC / pcoD / pcoR / pcoS / silA / silB / silC / silF / silR / silS_x000D_ Gentamicin: aac(3)-IId_x000D_ Quaternary Ammonium: qacEdelta1_x000D_ Quinolone: qnrS1_x000D_ Silver: silA / silB / silC / silE / silF / silR / silS_x000D…		1	Yes	0	0	0	0	0
XVI	A24365	Klebsiella michiganensis	610	0	64003	IncN	MOBF	mobilizable	0.517116	0.00614558	CP036363	Gammaproteobacteria	AA552	AI753	Cephalosporin: blaCTX-M-206 (ESBL)	Cephalosporin: blaCTX-M-206 (ESBL)_x000D_ Amikacin: aac(6')-Ib-cr5_x000D_ Beta-lactam: blaTEM-1_x000D_ Kanamycin: aac(6')-Ib-cr5_x000D_ Quaternary Ammonium: qacEdelta1_x000D_ Quinolone: aac(6')-Ib-cr5 / qnrB6_x000D_ Rifamycin: arr-3_x000D_ Streptomycin: aadA16_x000D_ Sulfonamide: sul1_x000D_ Tetracycline: tet(A)_x000D_ Tobramycin: aac(6')-Ib-cr5_x000D_ Trimethoprim: dfrA27		1	Yes	NA	NA	NA	NA	NA	probable transmission	identical patient, clonal isolate
XVI	A24352	Citrobacter farmeri	852	NA	64018	IncN	MOBF	mobilizable	0.517136	0.00617965	CP036363	Gammaproteobacteria	AA552	AI753	Cephalosporin: blaCTX-M-206 (ESBL)	Cephalosporin: blaCTX-M-206 (ESBL)_x000D_ Amikacin: aac(6')-Ib-cr5_x000D_ Beta-lactam: blaTEM-1_x000D_ Kanamycin: aac(6')-Ib-cr5_x000D_ Quaternary Ammonium: qacEdelta1 / qacEdelta1_x000D_ Quinolone: aac(6')-Ib-cr5 / qnrB6_x000D_ Rifamycin: arr-3_x000D_ Streptomycin: aadA16_x000D_ Sulfonamide: sul1 / sul1_x000D_ Tetracycline: tet(A)_x000D_ Tobramycin: aac(6')-Ib-cr5_x000D_ Trimethoprim: dfrA27		1	Yes	NA	NA	NA	NA	NA		identical patient
XVI	A24328	Klebsiella michiganensis	610	0	64021	IncN	MOBF	mobilizable	0.517049	0.00617965	CP036363	Gammaproteobacteria	AA552	AI753	Cephalosporin: blaCTX-M-206 (ESBL)	Cephalosporin: blaCTX-M-206 (ESBL)_x000D_ Amikacin: aac(6')-Ib-cr5_x000D_ Beta-lactam: blaTEM-1_x000D_ Kanamycin: aac(6')-Ib-cr5_x000D_ Quaternary Ammonium: qacEdelta1 / qacEdelta1_x000D_ Quinolone: aac(6')-Ib-cr5 / qnrB6_x000D_ Rifamycin: arr-3_x000D_ Streptomycin: aadA16_x000D_ Sulfonamide: sul1 / sul1_x000D_ Tetracycline: tet(A)_x000D_ Tobramycin: aac(6')-Ib-cr5_x000D_ Trimethoprim: dfrA27		1	Yes	NA	NA	NA	NA	NA		identical patient, clonal isolate
XVII	A27854	Klebsiella pneumoniae	45	4	133529	IncFII, rep_cluster_1418	MOBF	mobilizable	0.51973	0.00470559	JX424423	Enterobacterales	AA452	AI551	Cephalosporin: blaCTX-M-15 (ESBL)	Cephalosporin: blaCTX-M-15 (ESBL) / blaOXA-1_x000D_ Amikacin: aac(6')-Ib-cr5_x000D_ Beta-lactam: blaTEM-1_x000D_ Kanamycin: aac(6')-Ib-cr5_x000D_ Quinolone: aac(6')-Ib-cr5 / qnrB1_x000D_ Streptomycin: aph(3'')-Ib / aph(6)-Id_x000D_ Sulfonamide: sul2_x000D_ Tetracycline: tet(A)_x000D_ Tobramycin: aac(6')-Ib-cr5_x000D_ Trimethoprim: dfrA14	cn_15867_IS26_blaCTX-M-15	1	Yes	NA	NA	NA	NA	NA	probable transmission	identical patient, clonal isolate 1
XVII	A28401	Klebsiella pneumoniae	45		133526	IncFII, rep_cluster_1418	MOBF	conjugative	0.519734	0.00473708	JX424423	Enterobacterales	AA452	AI551	Cephalosporin: blaCTX-M-15 (ESBL)	Cephalosporin: blaCTX-M-15 (ESBL) / blaOXA-1_x000D_ Amikacin: aac(6')-Ib-cr5_x000D_ Beta-lactam: blaTEM-1_x000D_ Kanamycin: aac(6')-Ib-cr5_x000D_ Quinolone: aac(6')-Ib-cr5 / qnrB1_x000D_ Streptomycin: aph(3'')-Ib / aph(6)-Id_x000D_ Sulfonamide: sul2_x000D_ Tetracycline: tet(A)_x000D_ Tobramycin: aac(6')-Ib-cr5_x000D_ Trimethoprim: dfrA14	cn_15866_IS26_blaCTX-M-15	1	Yes	NA	NA	NA	NA	NA		identical patient, clonal isolate 1
XVII	A27960	Klebsiella oxytoca	199	NA	115194	IncFII, rep_cluster_1418	MOBF, MOBF	mobilizable	0.51573	0.00752278	CP020523	Enterobacterales	AA452	AI551	Cephalosporin: blaCTX-M-15 (ESBL)	Cephalosporin: blaCTX-M-15 (ESBL) / blaOXA-1_x000D_ Amikacin: aac(6')-Ib-cr5_x000D_ Beta-lactam: blaTEM-1_x000D_ Kanamycin: aac(6')-Ib-cr5_x000D_ Quinolone: aac(6')-Ib-cr5 / qnrB1_x000D_ Streptomycin: aph(3'')-Ib / aph(6)-Id_x000D_ Sulfonamide: sul2_x000D_ Tobramycin: aac(6')-Ib-cr5_x000D_ Trimethoprim: dfrA14		1	Yes	NA	NA	NA	NA	NA		identical patient, clonal isolate 2
XVII	A28402	Klebsiella oxytoca	199		116005	IncFII, rep_cluster_1418	MOBF, MOBF	mobilizable	0.515779	0.00755945	CP020523	Enterobacterales	AA452	AI551	Cephalosporin: blaCTX-M-15 (ESBL)	Cephalosporin: blaCTX-M-15 (ESBL) / blaOXA-1_x000D_ Amikacin: aac(6')-Ib-cr5_x000D_ Beta-lactam: blaTEM-1_x000D_ Kanamycin: aac(6')-Ib-cr5_x000D_ Quinolone: aac(6')-Ib-cr5 / qnrB1_x000D_ Streptomycin: aph(3'')-Ib / aph(6)-Id_x000D_ Sulfonamide: sul2_x000D_ Tobramycin: aac(6')-Ib-cr5_x000D_ Trimethoprim: dfrA14		1	Yes	NA	NA	NA	NA	NA		identical patient, clonal isolate 2
XVIII	A24683	Escherichia coli	224	20 - 2338	99578	IncFIA, IncR	MOBF	mobilizable	0.506538	0.00865422	MG836696	Enterobacterales	AB180	AJ819	Cephalosporin: blaCTX-M-65 (ESBL)	Cephalosporin: blaCTX-M-65 (ESBL) / blaOXA-10_x000D_ Chloramphenicol: cmlA5 / floR_x000D_ Florfenicol: floR_x000D_ Quinolone: qnrS1_x000D_ Rifamycin: arr-2_x000D_ Streptomycin: aadA1_x000D_ Tetracycline: tet(A)_x000D_ Trimethoprim: dfrA14		1	Yes	0	0	0	0	0	no contact identified
XVIII	A28443	Escherichia coli	69		99620	IncFIA, IncR	MOBF	mobilizable	0.506545	0.00877107	MG836696	Enterobacterales	AB180	AJ819	Cephalosporin: blaCTX-M-65 (ESBL)	Cephalosporin: blaCTX-M-65 (ESBL) / blaOXA-10_x000D_ Chloramphenicol: cmlA5 / floR_x000D_ Florfenicol: floR_x000D_ Quinolone: qnrS1_x000D_ Rifamycin: arr-2_x000D_ Streptomycin: aadA1_x000D_ Tetracycline: tet(A)_x000D_ Trimethoprim: dfrA14		1	Yes	0	0	0	0	0
XVIII	A26368	Escherichia coli	69		93771	IncFIA, IncR	MOBF	mobilizable	0.506052	0.00730426	MG836696	Enterobacterales	AB180	AJ819	Cephalosporin: blaCTX-M-65 (ESBL)	Cephalosporin: blaCTX-M-65 (ESBL)_x000D_ Chloramphenicol: floR_x000D_ Florfenicol: floR_x000D_ Quinolone: qnrS1_x000D_ Tetracycline: tet(A)		1	Yes	0	0	0	0	0
XIX	A28533	Klebsiella pneumoniae	11	0	65541	IncL/M	MOBP	conjugative	0.514197	0.000557238	KX523901	Pseudomonadota	AA002	AH539	Carbapenem: blaOXA-48 (carbapenemase)	Carbapenem: blaOXA-48 (carbapenemase)	cn_23796_ISSen9_blaOXA-48	1	Yes	1	0	0	0	0	contact (healthcare associated)	identical patient, clonal isolate, both patients were originally treated in Ukraine
XIX	A26462	Morganella morganii	NA	NA	65489	IncL/M	MOBP	mobilizable	0.51427	0.000119496	KX523901	Pseudomonadota	AA002	AH539	Carbapenem: blaOXA-48 (carbapenemase)	Carbapenem: blaOXA-48 (carbapenemase)	cn_23763_ISSen9_blaOXA-48	1	Yes	1	0	0	0	0		both patients were originally treated in Ukraine
XIX	A28292	Klebsiella pneumoniae	11	0	47720	IncL/M	MOBP	mobilizable	0.500377	0.00708822	NC_021488	Pseudomonadota	AA002	AH539	Carbapenem: blaOXA-48 (carbapenemase)	Carbapenem: blaOXA-48 (carbapenemase)		1	No	NA	NA	NA	NA	NA		identical patient, clonal isolate
XX	A25721	Escherichia coli	1193	25	91237	IncFIB, IncFII, rep_cluster_2131	MOBP	mobilizable	0.518112	0.00534606	CP030112	Enterobacterales	AA352	AI306	Cephalosporin: blaCTX-M-27 (ESBL)	Cephalosporin: blaCTX-M-27 (ESBL)_x000D_ Streptomycin: aph(3'')-Ib / aph(6)-Id_x000D_ Sulfonamide: sul2_x000D_ Tetracycline: tet(A)_x000D_ Virulence And Stress: senB	cn_3838_IS26_blaCTX-M-27	1	Yes	0	0	0	0	0	no contact identified
XX	A28440	Escherichia coli	1193		102104	IncFIB, IncFII, rep_cluster_2131	MOBP	mobilizable	0.524622	0.00752278	CP030112	Enterobacterales	AA352	AI306	Cephalosporin: blaCTX-M-27 (ESBL)	Cephalosporin: blaCTX-M-27 (ESBL)_x000D_ Azithromycin: mph(A)_x000D_ Erythromycin: mph(A)_x000D_ Quaternary Ammonium: qacEdelta1_x000D_ Spiramycin: mph(A)_x000D_ Streptomycin: aph(3'')-Ib / aph(6)-Id / aadA5_x000D_ Sulfonamide: sul1 / sul2_x000D_ Telithromycin: mph(A)_x000D_ Tetracycline: tet(A)_x000D_ Trimethoprim: dfrA17_x000D_ Virulence And Stress: senB		1	Yes	0	0	0	0	0
XXI	A29166	Klebsiella pneumoniae	15	0 - 6	231386	IncFIB, IncFII, rep_cluster_2183	MOBF, MOBF	conjugative	0.530136	0.000880953	CP002474	Enterobacterales	AA275	AI077	Cephalosporin: blaCTX-M-15 (ESBL)	Cephalosporin: blaCTX-M-15 (ESBL) / blaOXA-1_x000D_ Amikacin: aac(6')-Ib-cr5_x000D_ Arsenate: arsC_x000D_ Arsenic: arsR_x000D_ Arsenite: arsA / arsB / arsD_x000D_ Azithromycin: mph(A) / mph(A)_x000D_ Beta-lactam: blaTEM-1_x000D_ Copper: pcoA / pcoB / pcoC / pcoD / pcoE / pcoR / pcoS / silA / silB / silC / silF / silR / silS_x000D_ Erythromycin: mph(A) / mph(A)_x000D_ Kanamycin: aac(6')-Ib-cr5 / a…		2	No	0	0	1	0	0	contact (healthcare associated)
XXI	A29411	Klebsiella pneumoniae	15		224099	IncFIB, IncFII, rep_cluster_2183	MOBF, MOBF	mobilizable	0.527575	0.000239895	CP002474	Enterobacterales	AA275	AI077	Cephalosporin: blaCTX-M-15 (ESBL)	Cephalosporin: blaCTX-M-15 (ESBL) / blaOXA-1_x000D_ Amikacin: aac(6')-Ib-cr5_x000D_ Arsenate: arsC_x000D_ Arsenic: arsR_x000D_ Arsenite: arsA / arsB / arsD_x000D_ Azithromycin: mph(A)_x000D_ Beta-lactam: blaTEM-1_x000D_ Copper: pcoA / pcoB / pcoC / pcoD / pcoE / pcoR / pcoS / silA / silB / silC / silF / silR / silS_x000D_ Erythromycin: mph(A)_x000D_ Kanamycin: aac(6')-Ib-cr5 / aph(3')-Ia_x000D_ Q…		1	Yes	0	0	1	0	0
XXI	A29869	Klebsiella pneumoniae	15		232623	IncFIB, IncFII, rep_cluster_2183	MOBF, MOBF	mobilizable	0.529806	0.00028831	CP002474	Klebsiella	AA275	AI077	Cephalosporin: blaCTX-M-15 (ESBL)	Cephalosporin: blaCTX-M-15 (ESBL) / blaOXA-1_x000D_ Amikacin: aac(6')-Ib-cr5_x000D_ Arsenate: arsC_x000D_ Arsenic: arsR_x000D_ Arsenite: arsA / arsB / arsD_x000D_ Azithromycin: mph(A) / mph(A)_x000D_ Beta-lactam: blaTEM-1_x000D_ Copper: pcoA / pcoB / pcoC / pcoD / pcoE / pcoR / pcoS / silA / silB / silC / silF / silR / silS_x000D_ Erythromycin: mph(A) / mph(A)_x000D_ Kanamycin: aac(6')-Ib-cr5 / a…		1	No	0	0	1	0	0		identical patient, clonal isolate
XXI	A28405	Klebsiella pneumoniae	15		148729		MOBF, MOBF	mobilizable	0.527355	0.0101041	CP029588	Klebsiella	AA275	AI077	Cephalosporin: blaCTX-M-15 (ESBL)	Cephalosporin: blaCTX-M-15 (ESBL) / blaOXA-1_x000D_ Amikacin: aac(6')-Ib-cr5_x000D_ Beta-lactam: blaTEM-1_x000D_ Copper: pcoA / pcoB / pcoC / pcoD / pcoE / pcoR / pcoS / silB / silC / silF / silR_x000D_ Kanamycin: aac(6')-Ib-cr5 / aph(3')-Ia_x000D_ Quinolone: aac(6')-Ib-cr5_x000D_ Silver: silB / silC / silE / silF / silR_x000D_ Tobramycin: aac(6')-Ib-cr5_x000D_ Virulence And Stress: hsp20		4	No	NA	NA	NA	NA	NA		identical patient, clonal isolate
XXII	24027	Escherichia coli	131	0 - 2269	96450	IncFIA, IncFIA, IncFIB, IncFII, rep_cluster_2131	MOBF, MOBF	conjugative	0.509342	0.0064892	CP029422	Enterobacterales	AA171	AH826	Cephalosporin: blaCTX-M-27 (ESBL)	Cephalosporin: blaCTX-M-27 (ESBL)	cn_3159_IS26_blaCTX-M-27_blaCTX-M-27	1	Yes	1	0	1	0	0	probable transmission contact (healthcare associated)
XXII	24104	Escherichia coli	131		136720	IncFIA, IncFIA, IncFIB, IncFII, rep_cluster_2131	MOBF	conjugative	0.51958	0.000361208	CP021871	Enterobacterales	AA171	AH824	Cephalosporin: blaCTX-M-27 (ESBL)	Cephalosporin: blaCTX-M-27 (ESBL)_x000D_ Azithromycin: mph(A)_x000D_ Erythromycin: mph(A)_x000D_ Quaternary Ammonium: qacEdelta1_x000D_ Spiramycin: mph(A)_x000D_ Streptomycin: aph(3'')-Ib / aph(6)-Id / aadA5_x000D_ Sulfonamide: sul1 / sul2_x000D_ Telithromycin: mph(A)_x000D_ Tetracycline: tet(A)_x000D_ Trimethoprim: dfrA17_x000D_ Virulence And Stress: senB	cn_3148_IS26_blaCTX-M-27	1	Yes	0	0	1	0	0
XXII	24206	Escherichia coli	131		130774	IncFIA, IncFIA, IncFIB, IncFII, rep_cluster_2131	MOBF, MOBF	conjugative	0.521793	0.00105797	CP021871	Enterobacterales	AA171	AH824	Cephalosporin: blaCTX-M-27 (ESBL)	Cephalosporin: blaCTX-M-27 (ESBL)_x000D_ Azithromycin: mph(A)_x000D_ Erythromycin: mph(A)_x000D_ Quaternary Ammonium: qacEdelta1_x000D_ Spiramycin: mph(A)_x000D_ Streptomycin: aph(3'')-Ib / aph(6)-Id / aadA5_x000D_ Sulfonamide: sul1 / sul2_x000D_ Telithromycin: mph(A)_x000D_ Tetracycline: tet(A)_x000D_ Trimethoprim: dfrA17_x000D_ Virulence And Stress: senB	cn_3159_IS26_blaCTX-M-27	1	Yes	0	0	1	1	0		previous treatment in hospital D (same federal state North Rhine-Westfalia), contact with patient carrying isolates A27742 and A27744
XXII	A24985	Escherichia coli	131		83088	IncFIA, IncFIA, IncFIB	MOBF, MOBF, MOBF	conjugative	0.508172	0.00399629	AP018457	Enterobacterales	AA171	AH826	Cephalosporin: blaCTX-M-27 (ESBL)	Cephalosporin: blaCTX-M-27 (ESBL)	cn_3159_IS26_blaCTX-M-27	1	Yes	0	0	1	0	0
XXII	A24984	Escherichia coli	131		163679	IncFIA, IncFIB, IncFII, rep_cluster_2131	MOBF, MOBF	conjugative	0.529934	0.00920555	CP015086	Enterobacteriaceae	AA171	AH830	Cephalosporin: blaCTX-M-15 (ESBL)	Cephalosporin: blaCTX-M-15 (ESBL) / blaOXA-1_x000D_ Amikacin: aac(6')-Ib-cr5_x000D_ Azithromycin: mph(A) / mph(A) / mph(A)_x000D_ Erythromycin: mph(A) / mph(A) / mph(A)_x000D_ Kanamycin: aac(6')-Ib-cr5_x000D_ Quaternary Ammonium: qacEdelta1 / qacEdelta1 / qacEdelta1_x000D_ Quinolone: aac(6')-Ib-cr5_x000D_ Spiramycin: mph(A) / mph(A) / mph(A)_x000D_ Streptomycin: aph(3'')-Ib / aph(6)-Id / aadA5 / …	cn_33448_IS6100_blaCTX-M-15	2	No	1	0	1	0	0
XXII	A25723	Escherichia coli	131		113254	IncFIA, IncFIB, IncFII, rep_cluster_2244	MOBF, MOBF	conjugative	0.525465	0.00628226	CP021871	Enterobacterales	AA171	AH824	Cephalosporin: blaCTX-M-27 (ESBL)	Cephalosporin: blaCTX-M-27 (ESBL)_x000D_ Azithromycin: mph(A)_x000D_ Erythromycin: mph(A)_x000D_ Quaternary Ammonium: qacEdelta1_x000D_ Spiramycin: mph(A)_x000D_ Streptomycin: aph(3'')-Ib / aph(6)-Id / aadA5_x000D_ Sulfonamide: sul1 / sul2_x000D_ Telithromycin: mph(A)_x000D_ Tetracycline: tet(A)_x000D_ Trimethoprim: dfrA17	cn_3159_IS26_blaCTX-M-27	1	Yes	0	0	1	0	0
XXII	A25920	Escherichia coli	131		116571	IncFIA, IncFIA, IncFIB, IncFII	MOBF	conjugative	0.517582	0.00631659	CP041573	Enterobacterales	AA171	AH826	Cephalosporin: blaCTX-M-27 (ESBL)	Cephalosporin: blaCTX-M-27 (ESBL)_x000D_ Azithromycin: mph(A)_x000D_ Erythromycin: mph(A)_x000D_ Quaternary Ammonium: qacEdelta1_x000D_ Spiramycin: mph(A)_x000D_ Streptomycin: aph(3'')-Ib / aph(6)-Id / aadA5_x000D_ Sulfonamide: sul1 / sul2_x000D_ Telithromycin: mph(A)_x000D_ Tetracycline: tet(A)_x000D_ Trimethoprim: dfrA17_x000D_ Virulence And Stress: senB	cn_3159_IS26_blaCTX-M-27	1	Yes	0	0	1	0	0
XXII	A26370	Escherichia coli	131		119109	IncFIA, IncFIA, IncFIB, IncFII, rep_cluster_2131	MOBF, MOBF, MOBF	conjugative	0.516997	0.0028554	MG886288	Enterobacterales	AA171	AH824	Cephalosporin: blaCTX-M-27 (ESBL)	Cephalosporin: blaCTX-M-27 (ESBL)_x000D_ Streptomycin: aph(3'')-Ib / aph(6)-Id_x000D_ Sulfonamide: sul2_x000D_ Tetracycline: tet(A)_x000D_ Virulence And Stress: senB		1	Yes	0	0	1	0	0
XXII	A26617	Escherichia coli	131		151796	Col156, Col156, IncFII, rep_cluster_2244, IncFIA, IncFIB	MOBF, MOBF, MOBF, MOBF, MOBQ, MOBQ	mobilizable	0.525725	0.00734051	CP021871	Enterobacteriaceae	AA171	AH824	Cephalosporin: blaCTX-M (ESBL)	Cephalosporin: blaCTX-M (ESBL)_x000D_ Quaternary Ammonium: qacEdelta1_x000D_ Streptomycin: aadA5_x000D_ Sulfonamide: sul1_x000D_ Trimethoprim: dfrA17	cn_3132_IS26_blaCTX-M	3	No	0	0	0	0	0
XXII	A26724	Escherichia coli	131		133082	IncFIA, IncFIA, IncFIB, IncFII, rep_cluster_2131	MOBF, MOBF, MOBF	conjugative	0.514856	0.00505504	AP019526	Enterobacterales	AA171	AH824	Cephalosporin: blaCTX-M-27 (ESBL)	Cephalosporin: blaCTX-M-27 (ESBL)_x000D_ Streptomycin: aph(3'')-Ib / aph(6)-Id_x000D_ Sulfonamide: sul2_x000D_ Tetracycline: tet(A)_x000D_ Virulence And Stress: senB	cn_3159_IS26_blaCTX-M-27 (cn_31626_ISSen9_blaCTX-M-27)	1	Yes	0	0	1	0	0
XXII	A26763	Escherichia coli	131		105005	IncFIA, IncFIB, rep_cluster_2131		mobilizable	0.516309	0.00614558	CP021871	Enterobacterales	AA171	AH824	Cephalosporin: blaCTX-M-27 (ESBL)	Cephalosporin: blaCTX-M-27 (ESBL)_x000D_ Azithromycin: mph(A)_x000D_ Erythromycin: mph(A)_x000D_ Spiramycin: mph(A)_x000D_ Streptomycin: aph(3'')-Ib / aph(6)-Id_x000D_ Sulfonamide: sul2_x000D_ Telithromycin: mph(A)_x000D_ Tetracycline: tet(A)_x000D_ Virulence And Stress: senB	cn_14529_ISSen9_blaCTX-M-27	1	Yes	0	0	1	0	0
XXII	A26890	Escherichia coli	131		133521	IncFIA, IncFIA, IncFIB, IncFII, rep_cluster_2131	MOBF, MOBF	conjugative	0.518952	0.000119496	CP021871	Enterobacterales	AA171	AH824	Cephalosporin: blaCTX-M-27 (ESBL)	Cephalosporin: blaCTX-M-27 (ESBL)_x000D_ Azithromycin: mph(A)_x000D_ Erythromycin: mph(A)_x000D_ Quaternary Ammonium: qacEdelta1_x000D_ Spiramycin: mph(A)_x000D_ Streptomycin: aph(3'')-Ib / aph(6)-Id / aadA5_x000D_ Sulfonamide: sul1 / sul2_x000D_ Telithromycin: mph(A)_x000D_ Tetracycline: tet(A)_x000D_ Trimethoprim: dfrA17_x000D_ Virulence And Stress: senB	cn_3159_IS26_blaCTX-M-27	1	Yes	0	0	1	0	0
XXII	A27088	Escherichia coli	131		129794	IncFIA, IncFIA, IncFIB, IncFII, rep_cluster_2131	MOBF, MOBF	conjugative	0.522135	0.00126265	CP021871	Enterobacterales	AA171	AH824	Cephalosporin: blaCTX-M-27 (ESBL)	Cephalosporin: blaCTX-M-27 (ESBL)_x000D_ Azithromycin: mph(A)_x000D_ Erythromycin: mph(A)_x000D_ Quaternary Ammonium: qacEdelta1_x000D_ Spiramycin: mph(A)_x000D_ Streptomycin: aph(3'')-Ib / aph(6)-Id / aadA5_x000D_ Sulfonamide: sul1 / sul2_x000D_ Telithromycin: mph(A)_x000D_ Tetracycline: tet(A)_x000D_ Trimethoprim: dfrA17_x000D_ Virulence And Stress: senB	cn_3159_IS26_blaCTX-M-27	1	Yes	0	0	1	0	1		previous treatment in hospital E (same federal state North Rhine-Westfalia)
XXII	A27467	Escherichia coli	131		100138	IncFIA, IncFIA, IncFIB, IncFII	MOBF, MOBP	conjugative	0.52207	0.00755945	CP041573	Enterobacterales	AA171	AH826	Cephalosporin: blaCTX-M-27 (ESBL)	Cephalosporin: blaCTX-M-27 (ESBL)_x000D_ Azithromycin: mph(A)_x000D_ Erythromycin: mph(A)_x000D_ Quaternary Ammonium: qacEdelta1_x000D_ Spiramycin: mph(A)_x000D_ Streptomycin: aph(3'')-Ib / aph(6)-Id / aadA5_x000D_ Sulfonamide: sul1 / sul2_x000D_ Telithromycin: mph(A)_x000D_ Tetracycline: tet(A)_x000D_ Trimethoprim: dfrA17	cn_3159_IS26_blaCTX-M-27	1	Yes	0	0	1	1	0		ward contact with patient carrying isolate A32161
XXII	A27655	Escherichia coli	131		117411	IncFIA, IncFIA, IncFIB, IncFII, rep_cluster_2131	MOBF	conjugative	0.509859	0.00316966	CP021871	Enterobacterales	AA171	AH824	Cephalosporin: blaCTX-M-27 (ESBL)	Cephalosporin: blaCTX-M-27 (ESBL)_x000D_ Virulence And Stress: senB	cn_3159_IS26_blaCTX-M-27_blaCTX-M-27	1	Yes	0	0	1	0	0
XXII	A27740	Escherichia coli	131		93627	IncFIA, IncFIA, IncFIB, rep_cluster_2131	MOBP	mobilizable	0.51342	0.00726808	AP019526	Enterobacterales	AA171	AH824	Cephalosporin: blaCTX-M-27 (ESBL)	Cephalosporin: blaCTX-M-27 (ESBL)_x000D_ Streptomycin: aph(3'')-Ib / aph(6)-Id_x000D_ Sulfonamide: sul2_x000D_ Tetracycline: tet(A)_x000D_ Virulence And Stress: senB	cn_3159_IS26_blaCTX-M-27_blaCTX-M-27	1	Yes	0	0	0	0	0
XXII	A27742	Escherichia coli	131		67285	IncFIA, IncFIA, IncFII	MOBF, MOBF, MOBF	conjugative	0.520517	0.00826969	AP018457	Enterobacterales	AA171	AH826	Cephalosporin: blaCTX-M-27 (ESBL)	Cephalosporin: blaCTX-M-27 (ESBL)	cn_3159_IS26_blaCTX-M-27	1	Yes	0	0	1	1	1		identical patient, clonal isolate, ward contact with patient carrying isolate 24206
XXII	A27781	Escherichia coli	10		158008	IncFIA, IncFIA, IncFIB, rep_cluster_2131	MOBF, MOBF	conjugative	0.515512	0.00508714	CP035478	Enterobacterales	AA171	AH824	Cephalosporin: blaCTX-M-231 (ESBL) / blaCTX-M-231 (ESBL)	Cephalosporin: blaCTX-M-231 (ESBL) / blaCTX-M-231 (ESBL)_x000D_ Quaternary Ammonium: qacEdelta1 / qacEdelta1_x000D_ Quinolone: qnrS1 / qnrS1_x000D_ Streptomycin: aadA5 / aadA5_x000D_ Sulfonamide: sul1_x000D_ Trimethoprim: dfrA17 / dfrA17_x000D_ Virulence And Stress: senB	cn_9444_IS26_blaCTX-M-231 (cn_35892_ISSen9_blaCTX-M-231), cn_35892_ISSen9_blaCTX-M-231_blaCTX-M-231, cn_9444_IS26_blaCTX-M-231_blaCTX-M-231	1	Yes	0	0	1	0	0
XXII	A27744	Escherichia coli	131		67281	IncFIA, IncFIA, IncFII	MOBF, MOBF, MOBF	conjugative	0.520548	0.00826969	AP018457	Enterobacterales	AA171	AH826	Cephalosporin: blaCTX-M-27 (ESBL)	Cephalosporin: blaCTX-M-27 (ESBL)	cn_3159_IS26_blaCTX-M-27	1	Yes	NA	NA	NA	NA	NA		identical patient, clonal isolate, ward contact with patient carrying solate 24206
XXII	A28071	Escherichia coli	131		182918	IncFIA, IncFIB, IncFIA, IncFII, rep_cluster_2401, rep_cluster_2401	MOBF, MOBF, MOBP, MOBP	conjugative	0.528373	0.00838426	CP041573	Enterobacteriaceae	AA171	AH826	Cephalosporin: blaCTX-M-27 (ESBL)	Cephalosporin: blaCTX-M-27 (ESBL)_x000D_ Azithromycin: mph(A) / mph(A) / mph(A)_x000D_ Erythromycin: mph(A) / mph(A) / mph(A)_x000D_ Quaternary Ammonium: qacEdelta1 / qacEdelta1 / qacEdelta1_x000D_ Spiramycin: mph(A) / mph(A) / mph(A)_x000D_ Streptomycin: aph(3'')-Ib / aph(3'')-Ib / aph(3'')-Ib / aph(6)-Id / aph(6)-Id / aph(6)-Id / aadA5 / aadA5 / aadA5_x000D_ Sulfonamide: sul1 / sul1 / sul1 / su…	cn_3159_IS26_blaCTX-M-27	3	No	0	0	1	0	0
XXII	A28339	Escherichia coli	10220		106802	IncFIA, IncFIB, rep_cluster_2131	MOBP	mobilizable	0.516919	0.00597612	CP021871	Enterobacterales	AA171	AH824	Cephalosporin: blaCTX-M-27 (ESBL)	Cephalosporin: blaCTX-M-27 (ESBL)_x000D_ Azithromycin: mph(A)_x000D_ Erythromycin: mph(A)_x000D_ Spiramycin: mph(A)_x000D_ Streptomycin: aph(3'')-Ib / aph(6)-Id_x000D_ Sulfonamide: sul2_x000D_ Telithromycin: mph(A)_x000D_ Virulence And Stress: senB	cn_14528_ISSen9_blaCTX-M-27	1	Yes	0	0	1	0	0
XXII	A28404	Escherichia coli	131		117692	IncFIA, IncFIA, IncFIB, IncFII, rep_cluster_2131	MOBF, MOBF, MOBF	conjugative	0.509652	0.00277069	CP021871	Enterobacterales	AA171	AH824	Cephalosporin: blaCTX-M-27 (ESBL)	Cephalosporin: blaCTX-M-27 (ESBL)_x000D_ Virulence And Stress: senB	cn_3159_IS26_blaCTX-M-27_blaCTX-M-27	1	Yes	0	0	1	0	0
XXII	A28527	Escherichia coli	131		112489	IncFIA, IncFIA, IncFIB, IncFII, rep_cluster_2131	MOBF	conjugative	0.51597	0.00405685	MG886288	Enterobacterales	AA171	AH824	Cephalosporin: blaCTX-M-27 (ESBL)	Cephalosporin: blaCTX-M-27 (ESBL)_x000D_ Streptomycin: aph(3'')-Ib / aph(6)-Id_x000D_ Sulfonamide: sul2_x000D_ Tetracycline: tet(A)_x000D_ Virulence And Stress: senB	cn_3159_IS26_blaCTX-M-27	1	Yes	0	0	1	0	0
XXII	A28600	Escherichia coli	131		109736	IncFIA, IncFIA, IncFII, rep_cluster_2131	MOBF, MOBF	conjugative	0.530564	0.00402654	CP015140	Enterobacterales	AA171	AH824	Cephalosporin: blaCTX-M-27 (ESBL)	Cephalosporin: blaCTX-M-27 (ESBL)_x000D_ Azithromycin: mph(A)_x000D_ Erythromycin: mph(A)_x000D_ Quaternary Ammonium: qacEdelta1_x000D_ Spiramycin: mph(A)_x000D_ Streptomycin: aph(3'')-Ib / aph(6)-Id / aadA5_x000D_ Sulfonamide: sul1 / sul2_x000D_ Telithromycin: mph(A)_x000D_ Tetracycline: tet(A)_x000D_ Trimethoprim: dfrA17_x000D_ Virulence And Stress: senB		1	Yes	1	0	1	0	0
XXII	A28800	Escherichia coli	15440		113183	IncFIA, IncFIA, IncFIB, IncFII, rep_cluster_2131	MOBF, MOBF	conjugative	0.512877	0.00363721	MG886288	Enterobacterales	AA171	AH824	Cephalosporin: blaCTX-M-27 (ESBL)	Cephalosporin: blaCTX-M-27 (ESBL)_x000D_ Virulence And Stress: senB	cn_3159_IS26_blaCTX-M-27_blaCTX-M-27	1	Yes	0	0	1	0	0
XXII	A28812	Escherichia coli	131		155271	IncFIA, IncFIA, IncFIB, rep_cluster_2131	MOBF, MOBF	conjugative	0.513753	0.00737682	CP018952	Enterobacteriaceae	AA171	AH824	Cephalosporin: blaCTX-M-15 (ESBL) / blaCTX-M-15 (ESBL)	Cephalosporin: blaCTX-M-15 (ESBL) / blaCTX-M-15 (ESBL) / blaOXA-1_x000D_ Amikacin: aac(6')-Ib-cr5_x000D_ Kanamycin: aac(6')-Ib-cr5_x000D_ Quinolone: aac(6')-Ib-cr5_x000D_ Tetracycline: tet(A)_x000D_ Tobramycin: aac(6')-Ib-cr5_x000D_ Virulence And Stress: senB	cn_10590_IS26_blaCTX-M-15_blaCTX-M-15, cn_49767_ISSen9_blaCTX-M-15_blaCTX-M-15	1	No	0	0	0	0	0
XXII	A29343	Escherichia coli	131		90041	IncFIA, IncFIA, IncFIB	MOBF, MOBF	conjugative	0.522251	0.00489536	CP041573	Enterobacterales	AA171	AH826	Cephalosporin: blaCTX-M-27 (ESBL)	Cephalosporin: blaCTX-M-27 (ESBL)_x000D_ Azithromycin: mph(A)_x000D_ Erythromycin: mph(A)_x000D_ Quaternary Ammonium: qacEdelta1_x000D_ Spiramycin: mph(A)_x000D_ Streptomycin: aph(3'')-Ib / aph(6)-Id / aadA5_x000D_ Sulfonamide: sul1 / sul2_x000D_ Telithromycin: mph(A)_x000D_ Tetracycline: tet(A)_x000D_ Trimethoprim: dfrA17		1	Yes	0	0	1	0	0
XXII	A29410	Escherichia coli	131		108283	IncFIA, IncFIA, IncFIB	MOBF, MOBF	conjugative	0.529825	0.00515153	CP015140	Enterobacterales	AA171	AH824	Cephalosporin: blaCTX-M-27 (ESBL)	Cephalosporin: blaCTX-M-27 (ESBL)_x000D_ Azithromycin: mph(A)_x000D_ Erythromycin: mph(A)_x000D_ Quaternary Ammonium: qacEdelta1_x000D_ Spiramycin: mph(A)_x000D_ Streptomycin: aph(3'')-Ib / aph(6)-Id / aadA5_x000D_ Sulfonamide: sul1 / sul2_x000D_ Telithromycin: mph(A)_x000D_ Tetracycline: tet(A)_x000D_ Trimethoprim: dfrA17	cn_3159_IS26_blaCTX-M-27	1	Yes	0	0	1	0	0
XXII	A31132	Escherichia coli	131		103880	IncFIA, IncFIA, IncFIB, IncFII, rep_cluster_2131	MOBF, MOBF	conjugative	0.511205	0.000409992	AP019526	Enterobacterales	AA171	AH824	Cephalosporin: blaCTX-M-27 (ESBL)	Cephalosporin: blaCTX-M-27 (ESBL)_x000D_ Virulence And Stress: senB	cn_3159_IS26_blaCTX-M-27	1	Yes	0	0	0	0	0
XXII	A31497	Escherichia coli	131		117472	IncFIA, IncFIA, IncFIB, rep_cluster_2131	MOBF, MOBF	conjugative	0.512403	0.00480022	MG886288	Enterobacterales	AA171	AH824	Cephalosporin: blaCTX-M-27 (ESBL)	Cephalosporin: blaCTX-M-27 (ESBL)_x000D_ Virulence And Stress: senB	cn_3159_IS26_blaCTX-M-27	1	Yes	0	0	1	0	0
XXII	31629	Escherichia coli	131		133878	IncFIA, IncFIA, IncFIB, rep_cluster_2131		mobilizable	0.51898	0.000385581	CP021871	Enterobacterales	AA171	AH824	Cephalosporin: blaCTX-M-27 (ESBL)	Cephalosporin: blaCTX-M-27 (ESBL)_x000D_ Azithromycin: mph(A)_x000D_ Erythromycin: mph(A)_x000D_ Quaternary Ammonium: qacEdelta1_x000D_ Spiramycin: mph(A)_x000D_ Streptomycin: aph(3'')-Ib / aph(6)-Id / aadA5_x000D_ Sulfonamide: sul1 / sul2_x000D_ Telithromycin: mph(A)_x000D_ Tetracycline: tet(A)_x000D_ Trimethoprim: dfrA17_x000D_ Virulence And Stress: senB	cn_3159_IS26_blaCTX-M-27	1	Yes	0	0	0	0	0
XXII	A31925	Escherichia coli	131		130207	IncFIA, IncFIA, IncFIB, IncFII, rep_cluster_2131	MOBF	mobilizable	0.521792	0.000780658	MG886288	Enterobacterales	AA171	AH824	Cephalosporin: blaCTX-M-27 (ESBL)	Cephalosporin: blaCTX-M-27 (ESBL)_x000D_ Azithromycin: mph(A)_x000D_ Erythromycin: mph(A)_x000D_ Quaternary Ammonium: qacEdelta1_x000D_ Spiramycin: mph(A)_x000D_ Streptomycin: aph(3'')-Ib / aph(6)-Id / aadA5_x000D_ Sulfonamide: sul1 / sul2_x000D_ Telithromycin: mph(A)_x000D_ Tetracycline: tet(A)_x000D_ Trimethoprim: dfrA17_x000D_ Virulence And Stress: senB	cn_3159_IS26_blaCTX-M-27	1	Yes	1	0	0	0	0
XXII	A31962	Escherichia coli	131		131486	IncFIA, IncFIA, IncFIB, rep_cluster_2131	MOBF, MOBF	conjugative	0.524261	0.00308338	CP021180	Enterobacteriaceae	AA171	AH824	Cephalosporin: blaCTX-M-27 (ESBL) / blaCTX-M-27 (ESBL)	Cephalosporin: blaCTX-M-27 (ESBL) / blaCTX-M-27 (ESBL)_x000D_ Azithromycin: mph(A) / mph(A)_x000D_ Erythromycin: mph(A) / mph(A)_x000D_ Quaternary Ammonium: qacEdelta1 / qacEdelta1_x000D_ Spiramycin: mph(A) / mph(A)_x000D_ Streptomycin: aph(3'')-Ib / aph(6)-Id / aadA5_x000D_ Sulfonamide: sul1 / sul1 / sul2_x000D_ Telithromycin: mph(A) / mph(A)_x000D_ Tetracycline: tet(A)_x000D_ Trimethoprim: dfrA…		1	No	0	0	1	1	0		ward contact with patient carrying isolate A32244
XXII	A32102	Escherichia coli	131		106256	IncFIA, IncFIA, IncFIB, rep_cluster_2131	MOBF, MOBF	conjugative	0.510748	0.000119496	AP019526	Enterobacterales	AA171	AH824	Cephalosporin: blaCTX-M-27 (ESBL)	Cephalosporin: blaCTX-M-27 (ESBL)_x000D_ Virulence And Stress: senB	cn_3159_IS26_blaCTX-M-27_blaCTX-M-27	1	Yes	1	0	1	0	0
XXII	A32161	Escherichia coli	131		122717	IncFIA, IncFIA, IncFIB, rep_cluster_2131		non-mobilizable	0.519904	0.00282712	CP021871	Enterobacterales	AA171	AH824	Cephalosporin: blaCTX-M-27 (ESBL)	Cephalosporin: blaCTX-M-27 (ESBL)_x000D_ Azithromycin: mph(A)_x000D_ Erythromycin: mph(A)_x000D_ Quaternary Ammonium: qacEdelta1_x000D_ Spiramycin: mph(A)_x000D_ Streptomycin: aph(3'')-Ib / aph(6)-Id / aadA5_x000D_ Sulfonamide: sul1 / sul2_x000D_ Telithromycin: mph(A)_x000D_ Trimethoprim: dfrA17_x000D_ Virulence And Stress: senB	cn_3159_IS26_blaCTX-M-27	1	Yes	1	0	1	1	0		ward contact with patient carrying isolate A27467
XXII	A32205	Escherichia coli	131		103226	IncFIA, IncFIA, IncFIB, IncFII, rep_cluster_2131	MOBF, MOBF	conjugative	0.510443	0.000312573	AP019526	Enterobacterales	AA171	AH824	Cephalosporin: blaCTX-M-27 (ESBL)	Cephalosporin: blaCTX-M-27 (ESBL)_x000D_ Virulence And Stress: senB	cn_3159_IS26_blaCTX-M-27	1	Yes	0	0	0	0	0
XXII	A32244	Escherichia coli	131		145394	IncFIA, IncFIA, IncFIB, IncFII, rep_cluster_2131	MOBF, MOBF	conjugative	0.514774	0.00470559	CP021180	Enterobacteriaceae	AA171	AH824	Cephalosporin: blaCTX-M-15 (ESBL) / blaCTX-M-27 (ESBL)	Cephalosporin: blaCTX-M-15 (ESBL) / blaCTX-M-27 (ESBL)_x000D_ Azithromycin: mph(A)_x000D_ Erythromycin: mph(A)_x000D_ Quaternary Ammonium: qacEdelta1_x000D_ Spiramycin: mph(A)_x000D_ Streptomycin: aph(3'')-Ib / aph(6)-Id / aadA5_x000D_ Sulfonamide: sul1 / sul2_x000D_ Telithromycin: mph(A)_x000D_ Tetracycline: tet(A)_x000D_ Trimethoprim: dfrA17_x000D_ Virulence And Stress: senB	n/a	1	No	0	0	1	1	0		ward contact with patient carrying isolate A31962
XXII	A32531	Escherichia coli	131		107485	IncFIA, IncFIA, IncFIB, IncFII, rep_cluster_2131	MOBF	conjugative	0.510871	0.000312573	AP019526	Enterobacterales	AA171	AH824	Cephalosporin: blaCTX-M-27 (ESBL)	Cephalosporin: blaCTX-M-27 (ESBL)_x000D_ Virulence And Stress: senB	cn_3159_IS26_blaCTX-M-27	1	Yes	0	0	0	0	0
XXIII	A31292	Escherichia coli	1011	2346	110992	rep_cluster_488		non-mobilizable	0.463853	0.00652391	CP019013	Enterobacteriaceae	AA747	AJ079	Cephalosporin: blaCTX-M-15 (ESBL)	Cephalosporin: blaCTX-M-15 (ESBL)		1	Yes	0	0	0	0	0	no contact identified
XXIII	A26060	Escherichia coli	131		112262	rep_cluster_488		non-mobilizable	0.46469	0.00676872	CP019013	Enterobacteriaceae	AA747	AJ079	Cephalosporin: blaCTX-M-15 (ESBL)	Cephalosporin: blaCTX-M-15 (ESBL)		1	Yes	0	0	0	0	0
XXIV	A26534	Escherichia coli	1193	27	99061	IncFIB, IncFII, rep_cluster_2131	MOBP	mobilizable	0.511008	0.00960897	CP030112	Enterobacterales	AA352	AI306	Cephalosporin: blaCTX-M-15 (ESBL)	Cephalosporin: blaCTX-M-15 (ESBL)_x000D_ Azithromycin: mph(A)_x000D_ Erythromycin: mph(A)_x000D_ Spiramycin: mph(A)_x000D_ Telithromycin: mph(A)_x000D_ Tetracycline: tet(B)_x000D_ Trimethoprim: dfrA14_x000D_ Virulence And Stress: senB		1	Yes	0	0	1	0	0	contact (healthcare associated)
XXIV	A26722	Escherichia coli	1193		94627	IncFIB, IncFII, rep_cluster_2131	MOBP	mobilizable	0.511989	0.00834599	CP041619	Enterobacterales	AA352	AI306	Cephalosporin: blaCTX-M-15 (ESBL)	Cephalosporin: blaCTX-M-15 (ESBL)_x000D_ Azithromycin: mph(A)_x000D_ Erythromycin: mph(A)_x000D_ Spiramycin: mph(A)_x000D_ Telithromycin: mph(A)_x000D_ Tetracycline: tet(B)_x000D_ Trimethoprim: dfrA14_x000D_ Virulence And Stress: senB		1	Yes	0	0	1	0	0

## Sheet: Table S5
Table S5: Excluded clonal plasmid cluster										Table S1: All isolates of this study n=540		Table S1: All isolates of this study n=540		Table S1: All isolates of this study n=540		Table S1: All isolates of this study n=540		Table S1: All isolates of this study n=540		Table S1: All isolates of this study n=540		Table S1: All isolates of this study n=540		Table S1: All isolates of this study n=540		Table S1: All isolates of this study n=540		Table S1: All isolates of this study n=540		Table S1: All isolates of this study n=540		Table S1: All isolates of this study n=540		Table S1: All isolates of this study n=540		Table S1: All isolates of this study n=540		Table S1: All isolates of this study n=540		Table S1: All isolates of this study n=540		Table S1: All isolates of this study n=540		Table S1: All isolates of this study n=540		Table S1: All isolates of this study n=540		Table S1: All isolates of this study n=540
#A. baumannii ST Oxford_Pasteur
										* species identification based on WGS data #A. baumannii ST Oxford_Pasteur		* species identification based on WGS data #A. baumannii ST Oxford_Pasteur		* species identification based on WGS data #A. baumannii ST Oxford_Pasteur		* species identification based on WGS data #A. baumannii ST Oxford_Pasteur		* species identification based on WGS data #A. baumannii ST Oxford_Pasteur		* species identification based on WGS data #A. baumannii ST Oxford_Pasteur		* species identification based on WGS data #A. baumannii ST Oxford_Pasteur		* species identification based on WGS data #A. baumannii ST Oxford_Pasteur		* species identification based on WGS data #A. baumannii ST Oxford_Pasteur		* species identification based on WGS data #A. baumannii ST Oxford_Pasteur		* species identification based on WGS data #A. baumannii ST Oxford_Pasteur		* species identification based on WGS data #A. baumannii ST Oxford_Pasteur		* species identification based on WGS data #A. baumannii ST Oxford_Pasteur		* species identification based on WGS data #A. baumannii ST Oxford_Pasteur		* species identification based on WGS data #A. baumannii ST Oxford_Pasteur		* species identification based on WGS data #A. baumannii ST Oxford_Pasteur		* species identification based on WGS data #A. baumannii ST Oxford_Pasteur		* species identification based on WGS data #A. baumannii ST Oxford_Pasteur		* species identification based on WGS data #A. baumannii ST Oxford_Pasteur		* species identification based on WGS data #A. baumannii ST Oxford_Pasteur
Plasmid cluster by clonal isolates	Alias ID(s)	cgMLST cluster	Top Species Match	ST#	Allelic distance	Size (bp)	AMRFinderPlus Priority Targets	Comment
i	A25919	6	Escherichia coli	6396	0-3	172244	Cephalosporin: blaCTX-M-15 (ESBL)
i	A28798		Escherichia coli			172259	Cephalosporin: blaCTX-M-15 (ESBL)	identical patient, clonal isolates
i	A28799		Escherichia coli			183508	Cephalosporin: blaCTX-M-15 (ESBL)
ii	A25956		Klebsiella pneumoniae	5859	0-2	279951	Carbapenem: blaNDM-1_x000D_; Cephalosporin: blaCTX-M-15 (ESBL)	identical patient, clonal isolates
ii	A27739		Klebsiella pneumoniae			261810	Cephalosporin: blaCTX-M-15 (ESBL)
ii	A25939		Klebsiella pneumoniae			310890	Cephalosporin: blaCTX-M-15 (ESBL) / blaCTX-M-15 (ESBL)
iii	A29269	5	Escherichia coli	131	3	161396	Cephalosporin: blaCTX-M-15 (ESBL)
iii	A26887		Escherichia coli			161399	Cephalosporin: blaCTX-M-15 (ESBL)
iv	A26406		Klebsiella pneumoniae	307	0	114870	Carbapenem: blaKPC-3 (carbapenemase)	identical patient, clonal isolates
iv	A27285		Klebsiella pneumoniae			114878	Carbapenem: blaKPC-3 (carbapenemase)
v	A26406	18	Klebsiella pneumoniae	307	0-2	84490	Cephalosporin: blaCTX-M-15 (ESBL)	identical patient, clonal isolates
v	A27285		Klebsiella pneumoniae			84484	Cephalosporin: blaCTX-M-15 (ESBL)
v	A27445		Klebsiella pneumoniae			84481	Cephalosporin: blaCTX-M-15 (ESBL)	identical patient, clonal isolates
v	A27286	18	Klebsiella pneumoniae			84488	Cephalosporin: blaCTX-M-15 (ESBL)
vi	A28161	23	Klebsiella pneumoniae	147	0	38623	Cephalosporin: blaDHA-1 (AmpC)
vi	A28167		Klebsiella pneumoniae			38675	Cephalosporin: blaDHA-1 (AmpC)
vii	A26406	18	Klebsiella pneumoniae	307	0-2	181271	Cephalosporin: blaCTX-M-15 (ESBL)	identical patient, clonal isolates
vii	A27285		Klebsiella pneumoniae			181154	Cephalosporin: blaCTX-M-15 (ESBL)
vii	A27445		Klebsiella pneumoniae			176439	Cephalosporin: blaCTX-M-15 (ESBL)	identical patient, clonal isolates
vii	A27286	18	Klebsiella pneumoniae			180981	Cephalosporin: blaCTX-M-15 (ESBL)
viii	24205		Escherichia coli	38	0	51160	Carbapenem: blaOXA-181 (carbapenemase)	identical patient, clonal isolates
viii	24210		Escherichia coli			51181	Carbapenem: blaOXA-181 (carbapenemase)
ix	A32098		Escherichia coli	744	4	111930	Cephalosporin: blaCTX-M-15 (ESBL)	identical patient, clonal isolates
ix	A32099		Escherichia coli			111928	Cephalosporin: blaCTX-M-15 (ESBL)
x	24205		Escherichia coli	38	0	120516	Cephalosporin: blaCTX-M-27 (ESBL)	identical patient, clonal isolates
x	24210		Escherichia coli			120515	Cephalosporin: blaCTX-M-27 (ESBL)
xi	A30987		Klebsiella pneumoniae	193	2	41531	Cephalosporin: blaCTX-M-55 (ESBL)	identical patient, clonal isolates
xi	A31130		Klebsiella pneumoniae			62735	Cephalosporin: blaCTX-M-55 (ESBL) / blaCTX-M-55 (ESBL) / blaCTX-M-55 (ESBL) / blaCTX-M-55 (ESBL)
xii	A26329		Acinetobacter baumannii	229_25	1	178726	Cephalosporin: blaPER-7 (ESBL)	identical patient, clonal isolates
xii	A26326		Acinetobacter baumannii			178725	Cephalosporin: blaPER-7 (ESBL)
xiii	A32098		Escherichia coli	744	4	55850	Cephalosporin: blaCTX-M-15 (ESBL)	identical patient, clonal isolates
xiii	A32099		Escherichia coli			55855	Cephalosporin: blaCTX-M-15 (ESBL)
[truncated: 2,500 more columns]

## Sheet: Table S6
Table S6: Pairwise Mash distance matrix plasmid cluster IV
	p2_A32432	p1_A26319	p2_A28160	p1_A29468	p3_A32245	p1_A28997	p1_A32163	p2_A31962	p3_A32014	p1_A28406	p1_A31027	p1_A24772	p2_A24983	p1_A32162	p2_A31453	p2_A31407	p2_A24775	p1_A32244
p2_A32432		0.0008	0.0005	0.0004	0.0006	0.0041	0.0004	0	0.0004	0	0	0.0003	0.0002	0.0004	0.0014	0.0014	0.0002	0
p1_A26319	0.0008		0.0006	0	0.0002	0.0032	0	0.0001	0	0.0003	0	0	0.0004	0	0.001	0.0005	0.0005	0.0001
p2_A28160	0.0005	0.0006		0.0002	0.0005	0.008	0.0002	0	0.0002	0	0.0032	0.0002	0	0.0003	0.0055	0.0012	0	0
p1_A29468	0.0004	0	0.0002		0.0003	0.0028	0	0.0003	0.0001	0	0	0	0.0001	0.0001	0.0006	0	0.0001	0.0002
p3_A32245	0.0006	0.0002	0.0005	0.0003		0.0018	0.0003	0	0.0003	0.0004	0	0.0003	0.0005	0.0004	0.001	0.0003	0.0005	0
p1_A28997	0.0041	0.0032	0.008	0.0028	0.0018		0.0029	0	0.0028	0.0149	0.0059	0.0028	0.0145	0.0029	0.0104	0.0037	0.0146	0
p1_A32163	0.0004	0	0.0002	0	0.0003	0.0029		0.0003	0.0001	0	0	0	0.0001	0.0001	0.0007	0	0.0001	0.0002
p2_A31962	0	0.0001	0	0.0003	0	0	0.0003		0.0002	0.0001	0	0.0002	0.0002	0.0003	0.0004	0.0002	0.0002	0
p3_A32014	0.0004	0	0.0002	0.0001	0.0003	0.0028	0.0001	0.0002		0	0	0.0001	0	0.0001	0.0006	0	0.0001	0.0002
p1_A28406	0	0.0003	0	0	0.0004	0.0149	0	0.0001	0		0.003	0	0	0	0.004	0.0007	0	0.0001
p1_A31027	0	0	0.0032	0	0	0.0059	0	0	0	0.003		0	0.0032	0	0.0041	0	0.0033	0
p1_A24772	0.0003	0	0.0002	0	0.0003	0.0028	0	0.0002	0.0001	0	0		0	0.0001	0.0006	0	0.0001	0.0002
p2_A24983	0.0002	0.0004	0	0.0001	0.0005	0.0145	0.0001	0.0002	0	0	0.0032	0		0.0001	0.0043	0.0009	0.0001	0.0001
p1_A32162	0.0004	0	0.0003	0.0001	0.0004	0.0029	0.0001	0.0003	0.0001	0	0	0.0001	0.0001		0.0007	0	0.0001	0.0003
p2_A31453	0.0014	0.001	0.0055	0.0006	0.001	0.0104	0.0007	0.0004	0.0006	0.004	0.0041	0.0006	0.0043	0.0007		0.0016	0.0043	0.0004
p2_A31407	0.0014	0.0005	0.0012	0	0.0003	0.0037	0	0.0002	0	0.0007	0	0	0.0009	0	0.0016		0.0009	0.0002
p2_A24775	0.0002	0.0005	0	0.0001	0.0005	0.0146	0.0001	0.0002	0.0001	0	0.0033	0.0001	0.0001	0.0001	0.0043	0.0009		0.0002
p1_A32244	0	0.0001	0	0.0002	0	0	0.0002	0	0.0002	0.0001	0	0.0002	0.0001	0.0003	0.0004	0.0002	0.0002
number of pairwise comparisons with Mash distance below or equal to 0.001	14	16	13	16	16	2	16	17	16	14	11	16	14	16	9	13	14	17	0	0	0	0	0	0	0	0	0	0	0	0	0	0	0	0	0	0	0	0	0	0	0	0	0	0	0	0	0	0	0
[truncated: 5,000 more columns]

## Sheet: Table S7
Table S7: Results of Quast analysis
pairwise comparison using one plasmid as a reference indicated as followed: px (reference) --> px (query)
all statistics are based on contigs of size >= 500 bp, unless otherwise noted (e.g., "# contigs (>= 0 bp)" and "Total length (>= 0 bp)" include all contigs).
symbols in regard to Figure 2		black rhombus		yellow triangle / green dot				red square				blue cross
		p2_A24775 --> p2_A24983		p1_A32162 --> p1_A32163	p1_A32162 --> p1_A29468	p1_A32163 --> p1_A29468		p1_A31027 --> p1_A24772	p1_A31027 --> p2_A31407	p2_A31407 --> p1_A24772		p3_A32245 --> p1_A32244	p3_A32245 --> p2_A31962	p2_A31962 --> p1_A32244
Mash distance		0.0001		0.0001	0.0001	0		0	0	0		0	0	0
Assembly
# contigs (>= 0 bp)		1		1	1	1		1	1	1		1	1	1
# contigs (>= 1000 bp)		1		1	1	1		1	1	1		1	1	1
# contigs (>= 5000 bp)		1		1	1	1		1	1	1		1	1	1
# contigs (>= 10000 bp)		1		1	1	1		1	1	1		1	1	1
# contigs (>= 25000 bp)		1		1	1	1		1	1	1		1	1	1
# contigs (>= 50000 bp)		1		1	1	1		1	1	1		1	1	1
Total length (>= 0 bp)		92908		72474	72465	72465		72475	73825	72475		67058	67121	67058
Total length (>= 1000 bp)		92908		72474	72465	72465		72475	73825	72475		67058	67121	67058
Total length (>= 5000 bp)		92908		72474	72465	72465		72475	73825	72475		67058	67121	67058
Total length (>= 10000 bp)		92908		72474	72465	72465		72475	73825	72475		67058	67121	67058
Total length (>= 25000 bp)		92908		72474	72465	72465		72475	73825	72475		67058	67121	67058
Total length (>= 50000 bp)		92908		72474	72465	72465		72475	73825	72475		67058	67121	67058
# contigs		1		1	1	1		1	1	1		1	1	1
Largest contig		92908		72474	72465	72465		72475	73825	72475		67058	67121	67058
Total length		92908		72474	72465	72465		72475	73825	72475		67058	67121	67058
Reference length		92981		72474	72474	72474		82307	82307	73825		71330	71330	67121
GC (%)		51.63		51.62	51.62	51.62		51.62	51.65	51.62		51.7	51.7	51.7
Reference GC (%)		51.64		51.62	51.62	51.62		51.61	51.61	51.65		51.6	51.6	51.7
N50		92908		72474	72465	72465		72475	73825	72475		67058	67121	67058
NG50		92908		72474	72465	72465		72475	73825	72475		67058	67121	67058
N90		92908		72474	72465	72465		72475	73825	72475		67058	67121	67058
NG90		92908		72474	72465	72465		-	-	72475		67058	67121	67058
auN		92908		72474	72465	72465		72475	73825	72475		67058	67121	67058
auNG		92835.1		72474	72456	72456		63817.5	66217.1	71149.7		63041.9	63160.4	66995.1
L50		1		1	1	1		1	1	1		1	1	1
LG50		1		1	1	1		1	1	1		1	1	1
L90		1		1	1	1		1	1	1		1	1	1
LG90		1		1	1	1		-	-	1		1	1	1
# misassemblies		4		0	0	0		0	2	0		2	2	0
# misassembled contigs		1		0	0	0		0	1	0		1	1	0
Misassembled contigs length		92908		0	0	0		0	73825	0		67058	67121	0
# local misassemblies		0		0	0	0		0	0	0		0	0	0
# scaffold gap ext. mis.		0		0	0	0		0	0	0		0	0	0
# scaffold gap loc. mis.		0		0	0	0		0	0	0		0	0	0
# unaligned mis. contigs		0		0	0	0		0	0	0		0	0	0
# unaligned contigs		0 + 0 part		0 + 0 part	0 + 0 part	0 + 0 part		0 + 0 part	0 + 1 part	0 + 0 part		0 + 0 part	0 + 0 part	0 + 0 part
Unaligned length		0		0	0	0		0	1310	0		0	0	0
Genome fraction (%)		99.074		100	100	100		88.064	88.064	98.221		94.038	94.038	100
Duplication ratio		1		1	1	1		1	1	0.999		1	1.001	0.999
# N's per 100 kbp		0		0	0	0		0	0	0		0	0	0
# mismatches per 100 kbp		4.34		0	1.38	1.38		5.52	5.52	0		73.07	73	0
# indels per 100 kbp		7.6		0	4.14	4.14		2.76	13.79	11.04		5.97	5.96	4.47
Largest alignment		82229		72474	72465	72465		72475	66888	72475		61846	61909	67058
Total aligned length		92078		72474	72465	72465		72475	72515	72475		67057	67120	67058
NA50		82229		72474	72465	72465		72475	66888	72475		61846	61909	67058
NGA50		82229		72474	72465	72465		72475	66888	72475		61846	61909	67058
NA90		4628		72474	72465	72465		72475	66888	72475		61846	61909	67058
NGA90		4628		72474	72465	72465		-	-	72475		3760	3760	67058
auNA		73166.4		72474	72465	72465		72475	60884.8	72475		57281.3	57343.7	67058
auNGA		73108.9		72474	72456	72456		63817.5	54610.4	71149.7		53850.7	53960	66995.1
LA50		1		1	1	1		1	1	1		1	1	1
LGA50		1		1	1	1		1	1	1		1	1	1
LA90		2		1	1	1		1	1	1		1	1	1
LGA90		2		1	1	1		-	-	1		2	2	1
# misassemblies		4		0	0	0		0	2	0		2	2	0
# contig misassemblies		4		0	0	0		0	2	0		2	2	0
# c. relocations		0		0	0	0		0	2	0		1	1	0
# c. translocations		0		0	0	0		0	0	0		0	0	0
# c. inversions		4		0	0	0		0	0	0		1	1	0
# scaffold misassemblies		0		0	0	0		0	0	0		0	0	0
# s. relocations		0		0	0	0		0	0	0		0	0	0
# s. translocations		0		0	0	0		0	0	0		0	0	0
# s. inversions		0		0	0	0		0	0	0		0	0	0
# misassembled contigs		1		0	0	0		0	1	0		1	1	0
Misassembled contigs length		92908		0	0	0		0	73825	0		67058	67121	0
# local misassemblies		0		0	0	0		0	0	0		0	0	0
# scaffold gap ext. mis.		0		0	0	0		0	0	0		0	0	0
# scaffold gap loc. mis.		0		0	0	0		0	0	0		0	0	0
# unaligned mis. contigs		0		0	0	0		0	0	0		0	0	0
# mismatches		4		0	1	1		4	4	0		49	49	0
# indels		7		4	3	3		2	10	8		4	4	3
# indels (<= 5 bp)		4		4	2	2		1	7	6		2	3	1
# indels (> 5 bp)		3		0	1	1		1	3	2		2	1	2
Indels length		166		8	15	13		8	165	157		21	48	65
